# Supplementary material for: Persistent enhancement of basolateral amygdala-dorsomedial striatum synapses causes compulsive-like behaviors in mice
Source: Nat Commun. 2024 Jan 8;15:219. doi: 10.1038/s41467-023-44322-8 (PMC10774417; doi:10.1038/s41467-023-44322-8)
Supplement: Supplementary file 8 — Source Data file [file 41467_2023_44322_MOESM8_ESM.xlsx]

## Sheet: Fig. 1b-c
D1-Cre (No PRST)
				Male	Male	Male	Male	Male	Female	Female	Female	Female	Female	Female		Male	Male	Male	Male	Female	Female	Female	Female	Female	Female		Male	Male	Male	Male	Male	Female	Female	Female	Female	Female	Female	Female		Male	Male	Male	Male	Female	Female	Female	Female	Female	Female
				1.total	1.total	1.total	1.total	1.total	1.total	1.total	1.total	1.total	1.total	1.total		1.total	1.total	1.total	1.total	1.total	1.total	1.total	1.total	1.total	1.total		1.total	1.total	1.total	1.total	1.total	1.total	1.total	1.total	1.total	1.total	1.total	1.total		1.total	1.total	1.total	1.total	1.total	1.total	1.total	1.total	1.total	1.total
				Trial 1	Trial 2	Trial 20	Trial 24	Trial 28	Trial 2	Trial 18	Trial 19	Trial 5	Trial 23	Trial 24		Trial 6	Trial 7	Trial 21	Trial 31	Trial 1	Trial 17	Trial 20	Trial 6	Trial 25	Trial 26		Trial 3	Trial 8	Trial 12	Trial 13	Trial 29	Trial 5	Trial 22	Trial 35	Trial 45	Trial 50	Trial 38	Trial 45		Trial 4	Trial 9	Trial 14	Trial 30	Trial 6	Trial 11	Trial 21	Trial 46	Trial 51	Trial 46
				20151207	20151207	20160229	20160411	20160516	20150622	20150831	20150831	20151214	20151130	20151130		20151221	20151221	20160229	20160516	20150622	20150831	20150831	20151214(녹화중간부터시작)	20151130	20151130		20151215	20160111	20160201	20160201	20160516	20150630	20150831	20151019	20151109	20151112	20160215	20160314		20151215	20160111	20160201	20160516	20150630	20150721	20150831	20151109	20151112	20160314
		<User-defined 1>		EYFP	EYFP	EYFP	EYFP	EYFP	EYFP	EYFP	EYFP	EYFP	EYFP	EYFP		EYFP	EYFP	EYFP	EYFP	EYFP	EYFP	EYFP	EYFP	EYFP	EYFP		hM3D	hM3D	hM3D	hM3D	hM3D	hM3D	hM3D	hM3D	hM3D	hM3D	hM3D	hM3D		hM3D	hM3D	hM3D	hM3D	hM3D	hM3D	hM3D	hM3D	hM3D	hM3D
		<User-defined 2>		Saline	Saline	Saline	Saline	Saline	Saline	Saline	Saline	Saline	Saline	Saline		CNO	CNO	CNO	CNO	CNO	CNO	CNO	CNO	CNO	CNO		Saline	Saline	Saline	Saline	Saline	saline	Saline	Saline	Saline	Saline	Saline	Saline		CNO	CNO	CNO	CNO	CNO	CNO	CNO	CNO	CNO	CNO
		<User-defined 3>		D1C	D1C	D1C	D1C	D1C	D1C	D1C	D1C	D1C	D1C	D1C		D1C	D1C	D1C	D1C	D1C	D1C	D1C	D1C	D1C	D1C		D1C	D1C	D1C	D1C	D1C	D1C	D1C	D1C	D1C	D1C	D1C	D1C		D1C	D1C	D1C	D1C	D1C	D1C	D1C	D1C	D1C	D1C
Distance moved	Arena(total)	Distance	cm	506.59	1318.07	1726.93	271.466	1295.33	1415.26	1560.4	2149.88	1616.01	720.33	1377.81		612.648	916.441	1469.96	1267.44	2087.79	1995.63	1968.66	1477.91	372.786	676.975		1062.86	1607.43	614.96	1207.66	1192.65	1767.34	1828.58	1056.31	1695.72	1101.07	1579.84	1110.51		1629.98	2349.44	2458	1400.46	2193.04	1958.43	1294.4	3047.28	2496.85	2753.07
Distance moved	center	Distance	cm	23.8169	155.976	305.638	9.10091	177.335	284.587	328.417	255.559	177.983	55.5088	172.998		30.1006	66.5845	326.871	116.587	260.177	340.768	338.211	142.266	10.5877	75.6098		124.156	247.656	76.0275	106.148	148.317	318.871	312.463	223.881	286.745	103.139	220.27	245.814		170.894	257.508	286.088	231.637	465.121	143.592	95.9563	495.35	532.534	393.908
Distance moved	open	Distance	cm	478.314	692.005	467.663	262.365	684.013	757.298	593.835	1333.16	861.074	647.294	553.608		569.615	830.113	273.83	736.245	532.093	1028.18	653.431	855.014	362.199	543.515		921.451	345.061	538.933	735.076	694.872	291.234	908.887	700.374	686.361	670.874	782.351	413.784		652.012	1469.21	1566.96	759.9	482.738	1807.92	1194.31	2522.69	422.881	1233.43
Distance moved	closed	Distance	cm	4.45973	470.092	953.628	-	433.985	373.371	638.145	561.163	576.958	17.5268	651.199		12.932	19.7436	869.254	414.605	1295.52	626.681	977.014	480.628	-	57.8493		17.2489	1014.71	-	366.433	349.46	1157.24	607.23	132.059	722.614	327.053	577.217	450.91		807.079	622.719	604.955	408.924	1245.19	6.91658	4.13147	29.2376	1541.43	1125.72
In zone	Arena	Duration	s	299.026	299.026	299.026	299.026	299.026	299.066	299.066	299.032	299.026	299.026	299.026		299.026	298.959	275.903	299.026	299.032	299.032	299.032	298.793	299.026	299.026		299.026	299.026	299.026	299.026	299.026	299.032	299.032	299.032	299.032	299.032	299.026	299.026		299.026	299.026	299.026	299.026	299.032	299.032	299.066	299.032	299.032	299.026
In zone	center	Duration	s	9.50931	28.1275	68.5338	1.60157	34.1001	64.2309	67.334	26.0594	27.3268	10.5437	32.8655		14.9146	10.944	76.9086	20.1531	38.7387	52.686	51.1178	21.8881	5.87242	20.5201		30.7968	59.5583	25.0579	19.786	23.5564	60.2269	37.671	53.5536	50.2169	17.3841	36.6359	70.3355		22.5221	23.8233	21.9215	46.4788	63.8972	12.4124	17.3841	36.5032	71.0377	34.3002
In zone	open	Duration	s	288.382	213.376	94.4258	297.425	202.665	184.952	138.238	213.046	185.215	284.745	157.754		277.071	283.811	70.6025	221.984	89.4895	177.411	106.24	198.828	293.154	259.688		262.691	92.1903	273.968	215.745	233.362	60.0601	178.712	222.956	152.352	242.876	179.743	155.319		171.268	213.843	231.26	189.619	96.3964	285.786	280.581	258.659	60.9276	183.146
In zone	closed	Duration	s	1.13444	57.523	136.067	-	62.261	49.8832	93.4935	59.9266	86.4847	3.73699	108.406		7.04023	4.20412	128.392	56.889	170.804	68.9356	141.675	78.0764	-	18.8184		5.53876	147.278	-	63.4955	42.1079	178.745	82.6493	22.5225	96.4631	38.7721	82.6476	73.3718		105.236	61.3601	45.8449	62.9283	138.739	0.834167	1.1011	3.87054	167.067	81.5799
In zone	Arena	Frequency		1	1	1	1	1	1	1	1	1	1	1		1	2	9	1	1	1	1	3	1	1		1	1	1	1	1	1	1	1	1	1	1	1		1	1	1	1	1	1	1	1	1	1
In zone	center	Frequency		7	19	30	2	17	39	40	32	23	7	26		11	8	33	13	31	38	49	22	1	9		17	33	8	16	22	40	35	18	33	10	26	29		24	36	38	33	59	18	13	58	39	60
In zone	open	Frequency		7	10	15	3	9	27	23	20	10	6	16		7	8	14	7	14	27	23	15	2	5		13	13	9	11	16	21	23	13	18	5	15	19		12	21	25	23	22	18	12	57	14	31
In zone	closed	Frequency		1	9	14	-	9	12	17	13	14	2	10		5	2	27	7	17	11	27	11	-	5		4	21	-	6	7	20	13	5	16	6	11	11		13	16	13	11	36	1	2	2	26	30
D1-Cre (PRST)
				401	402	716	346	596	593	395	397	420	487	934			985	986	717	380	594	466	394	396	423	938		414	819	876	877	973	592	293	387	604	879	447	936		415	821	878	8	436	595	388	606	448
				Male	Male	Male	Female	Female	Female	Female	Female	Female	Male	Male			Male	Male	Male	Female	Female	Female	Female	Female	Female	Male		Male	Male	Male	Male	Female	Female	Female	Female	Female	Female	Female	Male		Male	Male	Male	Female	Female	Female	Female	Female	Female
				1.total	1.total	1.total	1.total	1.total	1.total	1.total	1.total	1.total	1.total	1.total			1.total	1.total	1.total	1.total	1.total	1.total	1.total	1.total	1.total	1.total		1.total	1.total	1.total	1.total	1.total	1.total	1.total	1.total	1.total	1.total	1.total	1.total		1.total	1.total	1.total	1.total	1.total	1.total	1.total	1.total	1.total
				Trial 10	Trial 11	Trial 32	Trial 8	Trial 38	Trial 39	Trial 19	Trial 20	Trial 32	Trial 38	Trial 39			Trial 18	Trial 19	Trial 33	Trial 7	Trial 40	Trial 41	Trial 21	Trial 22	Trial 33	Trial 42		Trial 15	Trial 22	Trial 25	Trial 26	Trial 10	Trial 33	Trial 47	Trial 15	Trial 17	Trial 59	Trial 68	Trial 40		Trial 16	Trial 23	Trial 27	Trial 9	Trial 27	Trial 34	Trial 16	Trial 18	Trial 69
				20160117	20160117	20160517	20150717	20151026	20151026	20160112	20160112	20160202	20160718	20160725			20160208	20160208	20160517	20150717	20151026	20151104	20160112	20160112	20160202	20160725		20160207	20160405	20160412	20160412	20150717	20151014	20151110	20151229	20160105	20160425	20160607	20160725		20160207	20160405	20160412	20150717	20150922	20151014	20151229	20160105	20160607
		<User-defined 1>		EYFP odor	EYFP odor	EYFP odor	EYFP odor	EYFP odor	EYFP odor	EYFP odor	EYFP odor	EYFP odor	EYFP odor	EYFP odor			EYFP odor	EYFP odor	EYFP odor	EYFP odor	EYFP odor	EYFP odor	EYFP odor	EYFP odor	EYFP odor	EYFP odor		hM3D PRST	hM3D PRST	hM3D PRST	hM3D PRST	hM3D PRST	hM3D PRST	hM3D PRST	hM3D PRST	hM3D PRST	hM3D PRST	hM3D PRST	hM3D PRST		hM3D PRST	hM3D PRST	hM3D PRST	hM3D PRST	hM3D PRST	hM3D PRST	hM3D PRST	hM3D PRST	hM3D PRST
		<User-defined 2>		Saline	Saline	Saline	Saline	Saline	Saline	Saline	Saline	Saline	Saline	Saline			CNO	CNO	CNO	CNO	CNO	CNO	CNO	CNO	CNO	CNO		Saline	Saline	Saline	Saline	Saline	Saline	Saline	Saline	Saline	Saline	Saline	Saline		CNO	CNO	CNO	CNO	CNO	CNO	CNO	CNO	CNO
		<User-defined 3>		D1C	D1C	D1C	D1C	D1C	D1C	D1C	D1C	D1C	D1C	D1C			D1C	D1C	D1C	D1C	D1C	D1C	D1C	D1C	D1C	D1C		D1C	D1C	D1C	D1C	D1C	D1C	D1C	D1C	D1C	D1C	D1C	D1C		D1C	D1C	D1C	D1C	D1C	D1C	D1C	D1C	D1C
Distance moved	Arena(total)	Distance	cm	1375.18	2171.96	1845.5	2928.16	2032.79	1444.34	1641.42	1141.84	1832.22	412.604	1364.64			1322.64	1269.94	1205.42	2090.59	1685.74	1289.08	1861.43	1340.7	1945.93	1072.48		1708.33	1900.76	1214.63	1321.61	1787.29	1688.68	1861.13	1087.64	1577.78	1493.5	1445.43	1394.28		2480.03	4972.43	4226.86	2763.39	5886.44	4021.49	5925.35	3014.34	4431.84
Distance moved	center	Distance	cm	323.213	266.996	326.623	383.584	482.761	191.525	275.444	166.411	270.157	-	316.186			310.358	279.022	183.352	317.692	311.295	141.965	264.704	186.459	275.019	206.096		329.072	315.341	227.444	214.008	325.967	248.572	193.617	114.824	260.361	291.8	367.126	254.909		568.529	1022.21	761.15	421.725	565.05	843.142	916.812	646.182	624.838
Distance moved	open	Distance	cm	193.355	650.858	404.977	977.868	533.039	364.587	373.13	223.732	478.708	412.604	359.242			211.588	428.597	210.176	676.805	405.781	52.1159	328.877	358.473	472.391	51.4851		310.083	374.678	282.397	297.046	115.666	236.111	461.071	52.3743	469.382	448.848	272.614	264.782		873.561	2295.04	1266.81	1514.7	1910.2	2248.57	82.4721	421.35	1931.47
Distance moved	closed	Distance	cm	858.611	1254.1	1113.9	1566.71	1016.99	888.224	992.845	751.693	1083.35	-	689.213			800.698	562.319	811.894	1096.09	968.659	1095	1267.85	795.766	1198.52	814.896		1069.18	1210.74	704.786	810.556	1345.65	1203.99	1206.44	920.445	848.036	752.849	805.69	874.586		1037.94	1655.18	2198.9	826.965	3411.19	929.78	4926.06	1946.81	1875.53
In zone	Arena	Duration	s	299.026	299.026	299.026	299.032	299.032	299.032	299.026	299.026	299.026	299.026	299.026			299.026	299.026	299.026	299.032	299.032	299.032	299.026	299.026	299.026	299.026		299.026	297.725	299.026	299.026	299.066	299.032	299.066	299.026	299.026	299.026	299.026	299.026		299.026	299.026	299.026	299.032	299.066	299.032	299.026	299.026	299.026
In zone	center	Duration	s	92.7908	43.7428	50.1157	45.2786	78.6119	33.8338	59.1913	40.7065	46.5122	-	66.7654			101.833	74.94	41.0068	47.1805	54.7548	23.3567	49.4484	29.5623	43.5426	56.5554		74.94	53.4857	67.3993	41.9411	62.5959	39.2392	27.9613	26.526	54.5534	75.0735	110.909	54.4533		76.3414	51.7173	41.2404	41.8752	19.4194	53.5202	50.9832	69.7016	31.3307
In zone	open	Duration	s	69.8017	123.454	86.9184	118.418	89.356	72.6393	80.5122	61.4268	102.701	299.026	113.411			62.6947	105.403	39.7055	114.214	69.7698	10.8775	62.3277	167.23	96.361	16.7164		64.6967	70.6692	99.9979	76.1746	21.7217	44.1441	92.2589	13.6467	126.524	107.038	61.7605	62.1942		125.756	159.523	135.933	178.846	136.203	182.482	12.8459	67.1991	164.528
In zone	closed	Duration	s	136.434	131.829	161.992	135.335	131.064	192.559	159.323	196.893	149.813	-	118.85			134.498	118.683	218.314	137.638	174.508	264.798	187.25	102.233	159.122	225.754		159.389	173.57	131.629	180.91	214.748	215.649	178.846	258.853	117.949	116.914	126.357	182.379		96.9282	87.7859	121.853	78.3116	143.443	63.0297	235.197	162.125	103.168
In zone	Arena	Frequency		1	1	1	1	1	1	1	1	1	1	1			1	1	1	1	1	1	1	1	1	1		1	2	1	1	1	1	1	1	1	1	1	1		1	1	1	1	1	1	1	1	1
In zone	center	Frequency		32	39	35	44	42	24	36	23	37	-	26			28	28	18	33	34	26	35	25	35	20		39	41	32	27	43	27	25	21	46	34	27	24		66	136	116	55	113	102	114	76	100
In zone	open	Frequency		12	17	13	18	20	15	18	10	15	1	16			13	12	7	16	16	10	12	12	12	4		15	16	19	13	15	9	8	12	24	17	11	11		32	90	46	33	54	62	12	24	53
In zone	closed	Frequency		21	22	23	27	23	10	19	14	23	-	11			15	16	11	18	19	17	23	14	24	16		25	26	12	15	29	19	18	10	22	16	16	14		35	47	71	23	60	41	103	53	48
[truncated: 2 more columns]

## Sheet: Fig. 1b-c (Stat)
panel b
Kruskal-Wallis test				Number of families	1
P value	0.0003			Number of comparisons per family	6								Two-way ANOVA	Ordinary						Number of families	1
Exact or approximate P value?	Approximate			Alpha	0.05								Alpha	0.05						Number of comparisons per family	6
P value summary	***																			Alpha	0.05
Do the medians vary signif. (P < 0.05)?	Yes			Dunn's multiple comparisons test	Mean rank diff.	Significant?	Summary	Adjusted P Value					Source of Variation	% of total variation	P value	P value summary	Significant?
Number of groups	4			Sal:No PRST vs. CNO:No PRST	2.355	No	ns	>0.9999	A-B				Interaction	2.725	0.150852	ns	No			Tukey's multiple comparisons test	Predicted (LS) mean diff.	95.00% CI of diff.	Significant?	Summary	Adjusted P Value
Kruskal-Wallis statistic	18.59			Sal:No PRST vs. Sal:PRST	13.91	Yes	*	0.047	A-C				CNO	3.744	0.0937092	ns	No
				Sal:No PRST vs. CNO:PRST	19.95	Yes	**	0.0012	A-D				PRST	39.09	1.80671e-06	****	Yes			CNO:No PRST vs. CNO:PRST	69.34	3.642 to 135.0	Yes	*	0.0350816
Data summary				CNO:No PRST vs. Sal:PRST	11.55	No	ns	0.1867	B-C											CNO:No PRST vs. SAL:No PRST	4.281	-60.04 to 68.60	No	ns	0.997962
Number of treatments (columns)	4			CNO:No PRST vs. CNO:PRST	17.6	Yes	**	0.008	B-D				ANOVA table	SS (Type III)	DF	MS	F (DFn, DFd)	P value		CNO:No PRST vs. SAL:PRST	123.4	59.06 to 187.7	Yes	****	4.00907e-05
Number of values (total)	42			Sal:PRST vs. CNO:PRST	6.045	No	ns	>0.9999	C-D				Interaction	7104	1	7104	F (1, 42) = 2.141	P=0.1509		CNO:PRST vs. SAL:No PRST	-65.06	-129.4 to -0.7440	Yes	*	0.0464922
													CNO	9759	1	9759	F (1, 42) = 2.941	P=0.0937		CNO:PRST vs. SAL:PRST	54.04	-10.28 to 118.4	No	ns	0.127249
				Test details	Mean rank 1	Mean rank 2	Mean rank diff.	n1	n2				PRST	101894	1	101894	F (1, 42) = 30.71	P<0.0001		SAL:No PRST vs. SAL:PRST	119.1	56.19 to 182.0	Yes	****	4.97447e-05
				Sal:No PRST vs. CNO:No PRST	30.45	28.1	2.355	11	10				Residual	139349	42	3318
				Sal:No PRST vs. Sal:PRST	30.45	16.55	13.91	11	11
				Sal:No PRST vs. CNO:PRST	30.45	10.5	19.95	11	10				Difference between column means							Test details	Predicted (LS) mean 1	Predicted (LS) mean 2	Predicted (LS) mean diff.	SE of diff.	N1	N2	q	DF
				CNO:No PRST vs. Sal:PRST	28.1	16.55	11.55	10	11				Predicted (LS) mean of No PRST	191.3
				CNO:No PRST vs. CNO:PRST	28.1	10.5	17.6	10	10				Predicted (LS) mean of PRST	97.09						CNO:No PRST vs. CNO:PRST	193.4	124.1	69.34	24.56	11	11	3.993	42
				Sal:PRST vs. CNO:PRST	16.55	10.5	6.045	11	10				Difference between predicted means	94.22						CNO:No PRST vs. SAL:No PRST	193.4	189.2	4.281	24.04	11	12	0.2518	42
													SE of difference	17						CNO:No PRST vs. SAL:PRST	193.4	70.07	123.4	24.04	11	12	7.257	42
													95% CI of difference	59.91 to 128.5						CNO:PRST vs. SAL:No PRST	124.1	189.2	-65.06	24.04	11	12	3.827	42
																				CNO:PRST vs. SAL:PRST	124.1	70.07	54.04	24.04	11	12	3.178	42
Test for normal distribution													Difference between row means							SAL:No PRST vs. SAL:PRST	189.2	70.07	119.1	23.52	12	12	7.162	42
Shapiro-Wilk test													Predicted (LS) mean of CNO	158.8
W	0.9418	0.8958	0.645	0.9597									Predicted (LS) mean of SAL	129.6
P value	0.541363	0.197062	9.32163e-05	0.782627									Difference between predicted means	29.16
Passed normality test (alpha=0.05)?	Yes	Yes	No	Yes									SE of difference	17
P value summary	ns	ns	****	ns									95% CI of difference	-5.152 to 63.47
Number of values	11	10	11	10									Interaction CI
													Mean diff, A1 - B1	69.34
													Mean diff, A2 - B2	119.1
													(A1 -B1) - (A2 - B2)	-49.75
													95% CI of difference	-118.4 to 18.87
													(B1 - A1) - (B2 - A2)	49.75
													95% CI of difference	-18.87 to 118.4
													Data analyzed: hM3Dq open arm 2way anova
													Source of Variation	Degrees of Freedom	Sum of Squares	Mean square
													PRST	1	101894	101894
													CNO	1	9759	9759
													Interaction	1	7104	7104
													Residual (error)	42	139349	3318
													Total	45	260656
													Test for normal distribution
													Shapiro-Wilk test
													W	0.9407	0.9528	0.9738	0.8984
													P value	0.5073	0.6798	0.9459	0.1765
													Passed normality test (alpha=0.05)?	Yes	Yes	Yes	Yes
													P value summary	ns	ns	ns	ns
													Number of values	12	11	12	11
panel c
Two-way ANOVA	Ordinary							Number of families	1										Two-way ANOVA	Ordinary							Number of families	1
Alpha	0.05							Number of comparisons per family	6										Alpha	0.05							Number of comparisons per family	6
								Alpha	0.05																		Alpha	0.05
Source of Variation	% of total variation	P value	P value summary	Significant?															Source of Variation	% of total variation	P value	P value summary	Significant?
Interaction	0.5247	0.6432	ns	No				Tukey's multiple comparisons test	Predicted (LS) mean diff.	95.00% CI of diff.	Significant?	Summary	Adjusted P Value						Interaction	9.922	0.0006	0.000574991	Yes				Tukey's multiple comparisons test	Predicted (LS) mean diff.	95.00% CI of diff.	Significant?	Summary	Adjusted P Value
CNO	0.3399	0.7091	ns	No															CNO	45.07	<0.0001	6.76009e-10	Yes
PRST	7.495	0.0856	ns	No				CNO:No PRST vs. CNO:PRST	-223.8	-894.2 to 446.6	No	ns	0.8066						PRST	16.03	<0.0001	2.49464e-05	Yes				CNO:No PRST vs. CNO:PRST	-1854	-2700 to -1007	Yes	****	3.72508e-06
								CNO:No PRST vs. SAL:No PRST	15.71	-639.3 to 670.7	No	ns	>0.9999														CNO:No PRST vs. SAL:No PRST	923.4	94.74 to 1752	Yes	*	0.0237112
ANOVA table	SS (Type III)	DF	MS	F (DFn, DFd)	P value			CNO:No PRST vs. SAL:PRST	-369.1	-1024 to 285.9	No	ns	0.4395						ANOVA table	SS (Type III)	DF	MS	F (DFn, DFd)	P value			CNO:No PRST vs. SAL:PRST	702.1	-126.6 to 1531	No	ns	0.122467
Interaction	67896	1	67896	F (1, 38) = 0.2181	P=0.6432			CNO:PRST vs. SAL:No PRST	239.5	-415.5 to 894.5	No	ns	0.7603						Interaction	7645494	1	7645494	F (1, 42) = 13.88	P=0.000574990995956			CNO:PRST vs. SAL:No PRST	2777	1948 to 3606	Yes	****	1.58527e-10
CNO	43985	1	43985	F (1, 38) = 0.1413	P=0.7091			CNO:PRST vs. SAL:PRST	-145.3	-800.3 to 509.7	No	ns	0.9327						CNO	34733120	1	34733120	F (1, 42) = 63.06	P=0.000000000676009			CNO:PRST vs. SAL:PRST	2556	1727 to 3384	Yes	****	1.49623e-09
PRST	969925	1	969925	F (1, 38) = 3.115	P=0.0856			SAL:No PRST vs. SAL:PRST	-384.8	-1024 to 254.4	No	ns	0.3814						PRST	12354874	1	12354874	F (1, 42) = 22.43	P=0.000024946396745			SAL:No PRST vs. SAL:PRST	-221.3	-1032 to 589.1	No	ns	0.884275
Residual	11831512	38	311356																Residual	23132061	42	550763
Difference between column means								Test details	Predicted (LS) mean 1	Predicted (LS) mean 2	Predicted (LS) mean diff.	SE of diff.	N1	N2	q	DF			Difference between column means								Test details	Predicted (LS) mean 1	Predicted (LS) mean 2	Predicted (LS) mean diff.	SE of diff.	N1	N2	q	DF
Predicted (LS) mean of No PRST	1277																		Predicted (LS) mean of No PRST	1780
Predicted (LS) mean of PRST	1581							CNO:No PRST vs. CNO:PRST	1285	1508	-223.8	249.5	10	10	1.268	38			Predicted (LS) mean of PRST	2818							CNO:No PRST vs. CNO:PRST	2242	4096	-1854	316.4	11	11	8.284	42
Difference between predicted means	-304.3							CNO:No PRST vs. SAL:No PRST	1285	1269	15.71	243.8	10	11	0.09112	38			Difference between predicted means	-1037							CNO:No PRST vs. SAL:No PRST	2242	1319	923.4	309.8	11	12	4.215	42
SE of difference	172.4							CNO:No PRST vs. SAL:PRST	1285	1654	-369.1	243.8	10	11	2.141	38			SE of difference	219.1							CNO:No PRST vs. SAL:PRST	2242	1540	702.1	309.8	11	12	3.205	42
95% CI of difference	-653.3 to 44.72							CNO:PRST vs. SAL:No PRST	1508	1269	239.5	243.8	10	11	1.389	38			95% CI of difference	-1480 to -595.4							CNO:PRST vs. SAL:No PRST	4096	1319	2777	309.8	11	12	12.68	42
								CNO:PRST vs. SAL:PRST	1508	1654	-145.3	243.8	10	11	0.8428	38											CNO:PRST vs. SAL:PRST	4096	1540	2556	309.8	11	12	11.67	42
Difference between row means								SAL:No PRST vs. SAL:PRST	1269	1654	-384.8	237.9	11	11	2.287	38			Difference between row means								SAL:No PRST vs. SAL:PRST	1319	1540	-221.3	303	12	12	1.033	42
Predicted (LS) mean of CNO	1397																		Predicted (LS) mean of CNO	3169
Predicted (LS) mean of SAL	1461																		Predicted (LS) mean of SAL	1429
Difference between predicted means	-64.8																		Difference between predicted means	1740
SE of difference	172.4																		SE of difference	219.1
95% CI of difference	-413.8 to 284.2																		95% CI of difference	1297 to 2182
Interaction CI																			Interaction CI
Mean diff, A1 - B1	-223.8																		Mean diff, A1 - B1	-1854
Mean diff, A2 - B2	-384.8																		Mean diff, A2 - B2	-221.3
(A1 -B1) - (A2 - B2)	161																		(A1 -B1) - (A2 - B2)	-1632
95% CI of difference	-537.0 to 859.0																		95% CI of difference	-2516 to -748.2
(B1 - A1) - (B2 - A2)	-161																		(B1 - A1) - (B2 - A2)	1632
95% CI of difference	-859.0 to 537.0																		95% CI of difference	748.2 to 2516
Test for normal distribution
Shapiro-Wilk test
W	0.9349	0.9241	0.9685	0.8873
P value	0.4625	0.3921	0.8705	0.1581															Test for normal distribution
Passed normality test (alpha=0.05)?	Yes	Yes	Yes	Yes															Shapiro-Wilk test
P value summary	ns	ns	ns	ns															W	0.916	0.9461	0.9674	0.9259
																			P value	0.2548	0.5945	0.8822	0.3708
Number of values	11	10	11	10															Passed normality test (alpha=0.05)?	Yes	Yes	Yes	Yes
																			P value summary	ns	ns	ns	ns
																			Number of values	12	11	12	11

## Sheet: Fig. 1d
Cumulative probability raw data
		401	402	716	487	934	346	593	596	420	395	397			985	986	717	938	380	594	466	423	394	396			414	819	876	877	936	973	592	293	387	604	879	447			415	821	878	937	4	436	595	388	606
EYFP		Male	Male	Male	Male	Male	Female	Female	Female	Female	Female	Female		EYFP	Male	Male	Male	Male	Female	Female	Female	Female	Female	Female		hM3D	Male	Male	Male	Male	Male	Female	Female	Female	Female	Female	Female	Female		hM3D	Male	Male	Male	Male	Female	Female	Female	Female	Female
		EYFP_Saline_1_0.2	EYFP_Saline_2_0.2	EYFP_Saline_3_0.2	EYFP_Saline_4_0.2	EYFP_Saline_5_0.2	EYFP_Saline_1_0.2	EYFP_Saline_2_0.2	EYFP_Saline_3_0.2	EYFP_Saline_4_0.2	EYFP_Saline_5_0.2	EYFP_Saline_6_0.2			EYFP_CNO_1_0.2	EYFP_CNO_2_0.2	EYFP_CNO_3_0.2	EYFP_CNO_4_0.2	EYFP_CNO_1_0.2	EYFP_CNO_2_0.2	EYFP_CNO_3_0.2	EYFP_CNO_4_0.2	EYFP_CNO_5_0.2	EYFP_CNO_6_0.2			hM3D_Saline_1_0.2	hM3D_Saline_2_0.2	hM3D_Saline_3_0.2	hM3D_Saline_4_0.2	hM3D_Saline_5_0.2	hM3D_Saline_1_0.2	hM3D_Saline_2_0.2	hM3D_Saline_3_0.2	hM3D_Saline_4_0.2	hM3D_Saline_5_0.2	hM3D_Saline_6_0.2	hM3D_Saline_7_0.2			hM3D_CNO_1_0.2	hM3D_CNO_3_0.2	hM3D_CNO_4_0.2	hM3D_CNO_5_0.2	hM3D_CNO_1_0.2	hM3D_CNO_2_0.2	hM3D_CNO_3_0.2	hM3D_CNO_4_0.2	hM3D_CNO_5_0.2
Velocity (cm/s)		Probability%	Probability%	Probability%	Probability%	Probability%	Probability%	Probability%	Probability%	Probability%	Probability%	Probability%			Probability%	Probability%	Probability%	Probability%	Probability%	Probability%	Probability%	Probability%	Probability%	Probability%			Probability%	Probability%	Probability%	Probability%	Probability%	Probability%	Probability%	Probability%	Probability%	Probability%	Probability%	Probability%			Probability%	Probability%	Probability%	Probability%	Probability%	Probability%	Probability%	Probability%	Probability%
0		0.333333	0.333333	0.333333	0.333333	0.333333	0.333333	0.333333	0.333333	0	0	0.333333			0.333333	0.333333	6.33333	0.333333	1	0.333333	0.333333	0.333333	0.333333	0.333333			0.333333	0.333333	0.333333	0.333333	0.333333	0.333333	0.333333	0.333333	0.333333	0.333333	0.333333	0.333333			0.333333	0.333333	0.333333	0.333333	0.333333	0.333333	0.333333	0.333333	0
0.2		4.33333	0.333333	0.333333	27.6667	0.333333	0.333333	0.333333	0.333333	0	0	0.333333			0.333333	1	6.33333	0.333333	6.33333	3	0.333333	3	0.333333	0.333333			0.333333	0.333333	2.33333	0.333333	0.333333	0.333333	0.333333	0.333333	0.333333	0.333333	0.333333	0.333333			0.333333	0.333333	0.333333	0.333333	0.333333	0.333333	0.333333	0.333333	0
0.4		15.6667	0.333333	0.333333	47.3333	1.33333	1.33333	5.33333	2	0	0	0.333333			5.33333	1	6.66667	1.33333	9	25.3333	8.33333	25.3333	0.333333	0.333333			2.66667	1.33333	11.3333	1.66667	1	1	1.66667	0.333333	0.333333	0.333333	0.333333	0.333333			0.333333	1.33333	0.333333	0.333333	0.333333	0.333333	0.333333	0.333333	0
0.6		27.6667	4.33333	1	55.3333	4.66667	3.33333	14.3333	4.66667	0.333333	0	0.333333			15.3333	6.33333	7.33333	4	15.6667	44	19	44	0.333333	0.333333			6.33333	3.33333	21.6667	4	3.66667	4	8	0.333333	0.333333	1.66667	0.666667	2			3	1.66667	1	2	0.333333	1	0.333333	0.333333	0
0.8		42	8.66667	3.33333	64	7	5.66667	25	12	2.33333	0.333333	0.666667			27	14	8.66667	7	19.6667	55.3333	32.3333	55.6667	0.666667	0.333333			9.66667	7	31	7.33333	8.66667	6.66667	13.6667	0.666667	0.666667	4.33333	1	5			5.66667	3.33333	2.33333	5	0.666667	1	0.333333	0.666667	0
1		51.6667	16	5	71.3333	13.3333	10.3333	34.6667	15.6667	4.33333	0.333333	2.33333			32.3333	21.3333	11	10	21.3333	60.6667	39	61	1.33333	0.333333			17.3333	9.33333	38.6667	13.3333	14.6667	7.66667	21	1	1.33333	7	1.33333	9.33333			9.66667	4.66667	3.33333	8	1	1	0.666667	1.66667	0
1.2		57.6667	21.6667	7.33333	75.3333	17.3333	14.6667	43	21.3333	7	2.33333	2.66667			41	29.3333	14.6667	12.3333	27.6667	65.3333	46	64.6667	2	1.66667			23	12.6667	44	16	20.6667	11	26.6667	1	2.66667	10	2.66667	15.6667			12.3333	7	6.33333	10.3333	2.66667	1.66667	1.33333	4	1.33333
1.4		64.3333	26.6667	9	78	22	17.3333	49.6667	25.6667	9	3.33333	5.33333			47.3333	35	18.3333	16.6667	31.6667	70.6667	51.3333	69.6667	4	3			29.3333	15.6667	49.6667	20.3333	26.3333	14.6667	29.6667	2.66667	4.66667	14.6667	4.66667	21			15	9	7	13.3333	3.33333	3.33333	2.33333	5.33333	2
1.6		68	31.3333	12.6667	82.3333	26.6667	20	55.3333	28	14	6.66667	8.66667			53.3333	41	19	20.6667	33.6667	73.6667	58	73.6667	5.33333	5			34.3333	17.3333	54.6667	24	31.3333	16.3333	32.6667	3.33333	7	20	6	26			17.3333	11.6667	8	17	4	4.66667	3	7.33333	4.66667
1.8		71	35.3333	16	84.3333	31	25.6667	60	29	19	9.33333	9.66667			58.6667	45.6667	23	23.6667	34.6667	77.3333	62	77.3333	8.33333	7			40	19.3333	60.6667	28.3333	36.3333	20.3333	36	5.33333	8.33333	25	9.66667	32			19.6667	15.3333	9.33333	19.6667	5	5.33333	4.33333	10	6.66667
2		73.3333	40	19	86.3333	33.6667	29.3333	62.6667	32.3333	21.6667	13.3333	11			63.6667	49	25.3333	27.3333	37.3333	79.6667	65.3333	79.6667	9.66667	10			43	22.3333	65.6667	32.3333	41	22.6667	41	6.66667	12.3333	28.6667	12	37.3333			21.3333	18.3333	9.66667	22.6667	7.66667	7.33333	4.66667	13.6667	10
2.2		76.3333	43.6667	20.3333	89	37	32.6667	65.6667	34.6667	24.3333	17.6667	15.3333			68.6667	52.3333	26.6667	31.6667	40	81	68	81	12	12.3333			47.6667	25	68.6667	37.6667	45.6667	23.6667	43	9	15.6667	34.6667	15.6667	42.3333			22.6667	19.3333	12.3333	27	9.33333	8.33333	5.66667	16.3333	13.3333
2.4		79.3333	46.6667	23.3333	90.3333	41.3333	37	68	40	27.6667	22	18.3333			71.6667	55	28.6667	35	41.3333	84.6667	70.6667	84.6667	14.6667	16			50.3333	28.3333	71	41	48.6667	26	46.6667	12	20	39.6667	18	48.6667			27	21.3333	14	29	11	8.66667	8	18	17.6667
2.6		81.3333	49.3333	27.3333	91.6667	43	37.6667	72.6667	44	31.6667	25.6667	20.6667			75.6667	59.3333	30.6667	38	44	86.3333	72.6667	86.3333	16.3333	18			52	31.6667	73.6667	44.3333	53	28.6667	51.3333	15	23.3333	44	20.3333	54.3333			30.3333	22.6667	16.6667	31	12.3333	9.33333	8.66667	20	21
2.8		83.3333	51	30.6667	92.6667	45.3333	39.3333	75	47.3333	33.3333	29	23.6667			79.6667	62.6667	33	44	46.3333	88.6667	73.6667	88.6667	20.3333	20.3333			55	33.6667	75.3333	48.3333	55.6667	32.6667	54	17.6667	26	47.6667	22.3333	58.3333			33.6667	24	18.3333	31.6667	13.6667	9.33333	10.3333	22	24.3333
3		84	52.3333	33.3333	93.6667	47.6667	41	77.3333	50	37.3333	30.3333	27.6667			81.3333	65	36.6667	46	48	89.6667	75.6667	89.6667	22.6667	24			56	34.6667	77.3333	50	58	35	56.3333	20.3333	27.3333	51.3333	23.3333	61.6667			36.6667	26	20	35.3333	14.6667	11	12	22.6667	28.3333
3.2		84.6667	53.6667	35.6667	94.6667	50.6667	45	79	51.6667	38.6667	33.6667	29.6667			84.3333	67.3333	38.3333	48	49	91	76.3333	91.3333	25.6667	26			58	36.6667	78	52	61.3333	37	58.3333	23	28.6667	55.3333	25.3333	63			38.6667	28	21	40.3333	17	12.6667	14.3333	26	34.6667
3.4		86	57	38.3333	96	51.6667	47	80.3333	55.3333	42	35.3333	31.3333			86	70	41.3333	51.6667	50.6667	92.6667	78.3333	93	28	28.3333			61.3333	40	80	55.3333	63	39	62.6667	28	31	59	29.3333	65.3333			41.6667	28.6667	22	43.3333	18	14	15.6667	29	39.6667
3.6		87.6667	59.3333	40	96.6667	55.6667	49.3333	81	57	45	38.3333	33			88	71.6667	42.6667	54.6667	51	93	79	93.6667	30	30.6667			62.6667	42.6667	82.3333	58.6667	64.6667	41.6667	64.3333	30	32.6667	60.6667	31.3333	66.6667			45	30	22.6667	45	19.3333	14	16.3333	32	44.3333
3.8		89	61.3333	43.3333	97.6667	57.6667	50.3333	81.3333	59.3333	48.3333	40.6667	35.3333			88.6667	72.6667	46	58.3333	53.3333	94.6667	81	95.3333	32.3333	32.3333			64.6667	46	85.3333	62	66	44.6667	67.3333	32	36	63.6667	34.6667	68.3333			46.3333	32	25.3333	49	20.3333	15.6667	18	35.6667	48
4		90.6667	63	45.3333	97.6667	58.6667	53	83.3333	60	50.6667	44	36.6667			90.6667	75.3333	49	60.3333	55	96	83	96	34.6667	34.3333			66	48.3333	87.6667	64	67.3333	47.3333	68.3333	35	37.3333	67.3333	38	70			50.3333	34	26	51.3333	23	16.6667	19.3333	38.3333	51.3333
4.2		91.3333	64	47.6667	97.6667	61	55	84.3333	61.3333	54.3333	49.3333	38.6667			91.6667	78	49.6667	62	56	97	84.3333	97	38	37			67.3333	50.3333	88.6667	66	68.3333	48.6667	70	36.3333	39	69.3333	42.6667	70.6667			53.6667	35.3333	27.6667	55.6667	25	19.3333	22	40.3333	55.6667
4.4		92	64.3333	49	98	63	55.3333	85.3333	63.6667	55.6667	51.3333	39.6667			92.3333	79.6667	52.6667	64.3333	56.6667	97.6667	86	97.6667	39.6667	38			69.3333	52	91.3333	68	69.3333	51	71.3333	39.6667	40.3333	70.3333	44.3333	72			55.3333	36	28.6667	60.3333	26.3333	21.3333	23.6667	42.3333	59.3333
4.6		92	65	50.6667	98.3333	65	56	86.3333	64.6667	58.6667	54.6667	40.6667			93.3333	80.6667	55	65.6667	58.3333	97.6667	88	97.6667	41.3333	39.6667			70.6667	54.3333	92.3333	69.6667	70	52	72.6667	42.6667	44.3333	73	46.6667	73.6667			56.6667	36.6667	31	61.3333	27.3333	22	26.6667	45.3333	62.3333
4.8		92.3333	66	52.6667	98.3333	66	57.6667	87.3333	66	62.3333	57.6667	42.3333			94	82.3333	56.6667	67.3333	59.3333	98	88	98	43.3333	41			73	57	92.6667	70.6667	71	55.3333	74	44.6667	46.3333	76.3333	48.3333	75			58.6667	39	33.3333	63	30.3333	23.6667	29.3333	47.3333	67
5		93.3333	66.3333	55	99	67.6667	59	88.3333	68	65	60.3333	44.3333			94.6667	82.6667	58.6667	69.3333	61	98	89	98	45.6667	42			74	59.6667	93.3333	71.6667	73	57.6667	75.3333	48.3333	47.3333	78	51	76			60.3333	40.6667	36	66	32.3333	24.6667	31.6667	50.3333	70
5.2		93.6667	66.6667	57.6667	99.3333	68.6667	60	90	68.6667	65.6667	62.6667	44.3333			95	84.3333	60	72	62.3333	98.3333	89	98.3333	47	44.6667			74.6667	61	94	72.6667	74	59.3333	77.6667	51.3333	48.6667	80	52.6667	76.6667			61.3333	41.6667	36.3333	67.6667	33	25.6667	33	51.6667	72
5.4		94.6667	68.3333	58.6667	99.3333	69	61.3333	90	69.3333	67	64.6667	44.6667			95.3333	85	60.6667	73.6667	63.6667	99	89.3333	99	48	46.6667			75.3333	64.3333	94.3333	75	74.6667	61.3333	78.3333	54	51	82	56	78.6667			63	42.6667	38	70	35.6667	26.6667	34.6667	52.6667	75.3333
5.6		95.6667	69.3333	59	99.3333	70.3333	62	90.3333	70	68	67.6667	45.3333			95.6667	85.3333	64	74.3333	65	99	90	99	49.3333	48.6667			77	66	94.3333	76.3333	75	63	79.3333	56.3333	53	84	58.3333	80.6667			64.3333	45.3333	39.6667	71.6667	37	29	39	54.3333	79
5.8		96	71	60.3333	99.3333	72	64.3333	91	71.6667	70.3333	68.6667	47			95.6667	86	66	76.6667	65.6667	99	90.6667	99	51	49.6667			78.3333	67.6667	94.6667	77.6667	76.6667	65	79.3333	58.3333	55.6667	85	60.3333	81.3333			65.3333	46	41.3333	73	37.3333	31	41	55.3333	82.3333
6		96.3333	72.3333	62.6667	99.3333	73.3333	66	91.3333	72.3333	71.3333	70	48.6667			96	86.3333	68	77.6667	67.6667	99	91.6667	99	51.6667	54			80.6667	68.6667	95.3333	78.6667	77.3333	67	80	59.6667	56.6667	86.3333	62.6667	82.6667			65.6667	47	43.3333	74	39.3333	31.6667	44	56	83.6667
6.2		96.6667	74	63	99.6667	74.3333	67	92	72.6667	71.6667	71.3333	49.3333			96	87	70	78	68	99	92.3333	99	53.3333	55.6667			81.3333	70	95.3333	80.6667	78	68	81.3333	60.3333	57.3333	87	64.6667	83			66.3333	49	43.6667	74.6667	41.3333	32.6667	45	57.6667	84.6667
6.4		97	75.6667	64.6667	99.6667	75.6667	67.6667	92	73	74.3333	72.3333	51.6667			96	87	70.6667	80	69	99	92.3333	99	55	58.3333			82.3333	71	96	80.6667	78.6667	69.3333	81.6667	62	60	87.3333	66	84.3333			67.3333	50.6667	45.6667	75	42.6667	35	46	58.3333	86.3333
6.6		97	76.6667	66	99.6667	76.3333	68.3333	92	73.3333	75	73.3333	54			96.3333	87	71.6667	80.3333	69.6667	99	92.6667	99	56.6667	60			82.6667	71	96	80.6667	80.3333	71	82	65.3333	61.6667	88.6667	69	84.6667			67.6667	51.6667	47.6667	75.6667	44.3333	37.3333	47.6667	60.3333	87.3333
6.8		97	77.6667	66.6667	99.6667	77	70	92	74.3333	76.3333	76.3333	55			96.3333	87.3333	72.3333	81	70	99	93.3333	99	58.6667	61			84	71.6667	96.6667	82.3333	81	71.6667	82.6667	68	62.6667	90	70	86			68.3333	52.3333	49.6667	76.6667	46.6667	38.3333	49.6667	62	88.3333
7		97	79.3333	68	99.6667	79	70.6667	92.3333	75	77.6667	76.6667	57.3333			96.6667	87.6667	73.6667	82.3333	71.3333	99	93.3333	99	60.6667	61.6667			84.6667	72.6667	97	82.6667	82	74	83.3333	69	63.3333	92.3333	71.6667	86.6667			69.6667	53.3333	51	78	48	39.6667	52.6667	64.6667	89.6667
7.2		97.3333	80.3333	69.6667	99.6667	80.6667	72	93	75.6667	78.3333	77.6667	58			96.6667	88.3333	75	83	72	99	94	99	61	62.6667			86	74.3333	97	83	83	75.6667	84.6667	70.3333	65	92.6667	72.6667	86.6667			70.6667	54.6667	52	80.3333	49.3333	40.6667	53.6667	66	90
7.4		97.6667	81.3333	70.6667	100	82	72.6667	93.3333	76.6667	79.3333	78	61.3333			96.6667	89.6667	77.6667	84.3333	72.6667	99	94.3333	99	62	64			86.6667	75.6667	97.3333	83.6667	83.3333	76.3333	85	70.6667	65.3333	93.6667	74.3333	86.6667			71.3333	55.3333	54	81	50.3333	41.3333	55	68	91.3333
7.6		97.6667	82.3333	71.6667	100	82.3333	74	93.3333	77.6667	80.3333	78.6667	62.6667			96.6667	90.3333	78	85	73	99	95	99	64	64.6667			88.6667	76	98	85	83.6667	77.3333	85.3333	73	66.6667	94	75.3333	87.6667			73	56	55.6667	82.6667	51.3333	41.6667	57.6667	69	91.6667
7.8		97.6667	83.3333	72	100	83	74.6667	94.3333	78.6667	80.6667	80	64.3333			97	90.3333	78.6667	86.6667	74	99.3333	95	99.3333	64.6667	66.3333			88.6667	77	98	86.3333	84.6667	78.3333	86	73.3333	69	94.3333	76.6667	87.6667			74.3333	56.6667	59	84	52	41.6667	59.3333	69.6667	93
8		97.6667	84.6667	72.6667	100	84	76	94.3333	79.6667	82.3333	81	65.3333			97	91.3333	79	87.3333	74.3333	99.6667	95.3333	99.6667	66.6667	67			89.6667	78	98	86.6667	85.6667	79	87.3333	75.3333	70.6667	95.3333	77.6667	88.3333			76	57.6667	59.3333	84	52.3333	42.3333	61.6667	71.3333	93.3333
8.2		97.6667	86	73.3333	100	84.6667	76.3333	94.6667	81	83.3333	82.6667	66			97.3333	91.6667	79.3333	88.3333	76	100	96	100	68.3333	69			90.3333	78.6667	98	87.6667	87	80	88	77.6667	72.3333	95.3333	78.6667	89.3333			77.6667	58.6667	60	85.3333	53.3333	43.3333	62.6667	72.3333	93.6667
8.4		97.6667	86	74	100	85.6667	77.6667	94.6667	81.6667	83.3333	83.3333	67			97.3333	92.3333	80.6667	88.6667	76.3333	100	96.3333	100	70.3333	69.6667			91.3333	80	98	88.3333	87.3333	81	88.3333	78.6667	74.3333	95.6667	79.3333	90.6667			80	59.6667	60.6667	86	54.6667	45.6667	64.6667	72.6667	93.6667
8.6		98	86	75	100	86	78.6667	94.6667	83.3333	84.3333	84.3333	68			97.3333	92.6667	81.3333	88.6667	76.6667	100	96.6667	100	71.3333	71.3333			93.3333	81.3333	98	88.3333	87.6667	81.3333	88.6667	80	75.3333	96	79.6667	91.6667			80.6667	60.6667	60.6667	86.6667	55.6667	46.3333	65.6667	73	94
8.8		98	86.6667	77	100	86.6667	79.6667	94.6667	84	85	85.6667	69			97.3333	93	81.3333	88.6667	78.3333	100	96.6667	100	71.6667	72			94	81.3333	98.3333	88.6667	88	82.6667	90	81.6667	76.3333	96	81	92.3333			81.6667	61	62	87	55.6667	47.6667	68	73.3333	94.3333
9		98	86.6667	77.3333	100	88	80.3333	95	85	87	86.3333	70.3333			97.6667	94	81.6667	89.6667	79.6667	100	97	100	72.6667	72.6667			94.3333	82.3333	98.3333	90.3333	88.6667	83	90.6667	83	77	97	81.3333	92.3333			82	62	62.6667	88.6667	56.6667	49.3333	69.6667	74	95
9.2		98	86.6667	78.3333	100	88.6667	80.3333	95	85.3333	89.6667	87	71			98	94.6667	82	90.3333	80	100	97.3333	100	74.3333	73.3333			95	83.3333	98.3333	90.3333	89.6667	84.6667	90.6667	84.6667	79.3333	97	82.3333	92.6667			82.3333	62.6667	64.6667	89	57.3333	49.3333	70.6667	74.3333	95.3333
9.4		98	87	79.6667	100	89	81	95	85.6667	91.3333	87	71.3333			98	95.3333	84.3333	90.6667	80	100	97.3333	100	75	75.3333			95	84	98.3333	91.6667	89.6667	85	91	85.3333	79.6667	97.3333	82.3333	93.3333			83	65	67	89.3333	58.6667	50.3333	72.3333	75.6667	95.3333
9.6		98.6667	87.3333	81	100	89.6667	81.3333	95	85.6667	92	87	72.3333			98	95.3333	86.3333	91.3333	82	100	97.3333	100	76	76			95.6667	84.3333	98.3333	92	89.6667	86	91	86	80.6667	97.6667	83.6667	93.3333			83.3333	66	68	89.6667	59.6667	51	72.6667	75.6667	96
9.8		99	87.6667	82.3333	100	90.3333	81.6667	95.6667	86.3333	92.3333	87.3333	73.6667			98.3333	96	86.3333	91.3333	82.3333	100	97.3333	100	77.3333	77.3333			96.6667	84.6667	98.3333	92.3333	90.3333	86	92	86.6667	81.6667	98	84.6667	93.6667			83.6667	67	68.6667	90.6667	60.6667	52	74.6667	77.3333	96.3333
10		99	88	83.3333	100	91.6667	82.3333	96.3333	86.3333	93.6667	88	74.3333			98.3333	96	87	91.6667	84	100	97.6667	100	77.6667	78.6667			97	85	98.3333	92.3333	90.6667	87	92.3333	87.3333	82.6667	98	86.3333	94			84.6667	67.6667	69	91	61	53.6667	76.3333	79	96.6667
10.2		99.3333	88.3333	83.6667	100	91.6667	82.3333	96.6667	86.6667	94.3333	88.6667	75			98.3333	96.3333	88.3333	92.6667	84	100	97.6667	100	78.3333	80			97.3333	85	98.6667	92.3333	91.3333	87.3333	92.6667	87.3333	84.6667	98.6667	87.3333	94.3333			86	67.6667	69.3333	91.3333	61.6667	54.3333	77	80.3333	96.6667
10.4		99.3333	88.6667	84	100	92	83.3333	96.6667	87	95.3333	89	75.6667			98.6667	96.6667	88.3333	93.3333	84.3333	100	98.3333	100	78.3333	81			97.3333	85.3333	98.6667	93	91.3333	87.3333	93	88.3333	85.3333	98.6667	88.3333	94.3333			87.6667	68.3333	69.6667	93	61.6667	54.6667	79	81.6667	97
10.6		99.6667	89.3333	85.6667	100	92.3333	84	97.3333	87.3333	96	90.3333	76.3333			98.6667	97	88.6667	93.6667	84.6667	100	98.6667	100	78.6667	81.6667			98	86.6667	98.6667	93.3333	91.6667	88.3333	93.6667	88.6667	85.6667	98.6667	89.6667	94.3333			88	69	69.6667	93	63	55.6667	81	82	97.3333
10.8		99.6667	89.3333	86	100	92.6667	85.6667	97.6667	88	96.3333	91	76.6667			98.6667	97	89	94	86.3333	100	98.6667	100	80	82.3333			98.3333	87	98.6667	93.6667	91.6667	88.3333	94.6667	90	86	98.6667	90	95			89	70	70.6667	93.6667	63.3333	56.6667	81.3333	83	97.6667
11		99.6667	89.6667	86.6667	100	93.6667	87	97.6667	88.6667	96.3333	91.6667	78.3333			99	97.3333	90	94.3333	86.6667	100	98.6667	100	80.6667	83			98.3333	87	98.6667	93.6667	91.6667	88.6667	95	90.3333	87.6667	98.6667	90.3333	95			89	70.6667	72	93.6667	64.3333	56.6667	82.3333	83.6667	98.3333
11.2		99.6667	90	87.3333	100	93.6667	87.6667	97.6667	89	96.3333	92.3333	78.6667			99	97.6667	90	95.3333	87	100	98.6667	100	82	84			98.3333	87.6667	98.6667	94	93	90	95.3333	90.3333	89	98.6667	90.6667	95			89.6667	72.6667	72.3333	94	64.3333	58.3333	84	84.6667	98.6667
11.4		99.6667	90.3333	88.6667	100	94	87.6667	97.6667	90	96.3333	92.6667	80			99	98.3333	91.3333	96	88	100	98.6667	100	82.3333	85			98.6667	88.6667	98.6667	94	93.3333	91.3333	95.6667	91	90	99	91.6667	95.3333			90	74.3333	74	94	65.6667	59.3333	85	86	98.6667
11.6		99.6667	90.6667	89	100	94	87.6667	97.6667	91	96.3333	93.3333	80.3333			99	98.6667	92.3333	96	88.6667	100	98.6667	100	83	85.6667			98.6667	89	98.6667	95.6667	93.6667	91.6667	96.3333	91	90.3333	99.3333	92.6667	95.6667			90	74.6667	74.6667	94.6667	65.6667	61.6667	85.6667	87	98.6667
11.8		99.6667	91.3333	89	100	94.6667	88	97.6667	91.3333	96.3333	94.3333	80.6667			99	99	94	96.3333	89	100	98.6667	100	84.3333	86.3333			98.6667	89.6667	98.6667	96	93.6667	92.3333	96.6667	92.3333	91.3333	99.3333	93	95.6667			90	76	74.6667	95	67	62.3333	86.3333	87	98.6667
12		99.6667	91.6667	89.3333	100	95	88.6667	98.3333	92	96.3333	94.6667	81			99.3333	99	94.3333	97	90	100	99.3333	100	84.6667	87			98.6667	90.6667	99	96.6667	93.6667	92.3333	96.6667	93.6667	92	99.3333	94	96.3333			91	76.6667	75.6667	95	67.6667	62.3333	86.3333	87.3333	99
12.2		99.6667	92.3333	90	100	95.3333	89.3333	98.3333	93	96.3333	94.6667	82			99.3333	99	94.3333	97.3333	90.3333	100	99.3333	100	85	88.6667			98.6667	91	99	96.6667	94.3333	92.3333	96.6667	94.3333	92.6667	99.3333	95	96.3333			91.3333	77	77.3333	95	69.6667	62.6667	87.6667	87.3333	99
12.4		100	92.3333	91.6667	100	96	90	98.3333	94	96.3333	94.6667	82.6667			99.3333	99	94.6667	97.3333	91	100	99.6667	100	85.6667	89.6667			99	91.3333	99	96.6667	94.3333	92.6667	96.6667	94.3333	92.6667	99.3333	95.6667	96.6667			91.6667	78.3333	78	95.6667	71.3333	63.3333	88.6667	87.6667	99
12.6		100	92.6667	92.3333	100	96.3333	90.6667	99.3333	94	97.3333	95	83			99.3333	99.3333	94.6667	97.6667	91.3333	100	100	100	86.6667	90.3333			99	92	99.3333	97.6667	94.3333	93.3333	96.6667	94.6667	93.3333	99.3333	96	96.6667			92.3333	79	79.3333	96	72.3333	64.3333	89	88.3333	99
12.8		100	93	92.3333	100	96.3333	91.3333	99.6667	94.3333	97.6667	95	83.3333			99.3333	99.3333	95	97.6667	91.3333	100	100	100	86.6667	91.3333			99.3333	92.3333	99.3333	97.6667	94.3333	94.6667	97	95.3333	93.6667	99.6667	96.6667	97			92.6667	79.6667	80.3333	96.3333	73.3333	65.6667	90.6667	89	99
13		100	93.6667	93	100	96.6667	91.6667	100	94.3333	98.3333	95.3333	84			99.3333	99.3333	95.6667	98	91.6667	100	100	100	86.6667	91.6667			99.3333	92.6667	99.6667	98	95	94.6667	97.6667	96	93.6667	99.6667	97.3333	97			92.6667	80	81	96.6667	73.6667	67	91.3333	89.6667	99.3333
13.2		100	94.3333	93.3333	100	97.3333	92	100	94.3333	98.6667	95.6667	84.6667			99.3333	99.3333	95.6667	98	92	100	100	100	87.6667	92			99.3333	93.3333	99.6667	98	95	95	97.6667	96.6667	94.3333	99.6667	97.3333	97.3333			93	80.6667	81.6667	96.6667	74.6667	68	91.6667	90.3333	99.3333
13.4		100	94.3333	94	100	97.6667	92.3333	100	94.3333	98.6667	96.3333	85			99.3333	99.3333	96	98	92.6667	100	100	100	87.6667	92.6667			99.3333	93.6667	99.6667	98.3333	96	96	97.6667	97	94.6667	99.6667	97.3333	97.3333			93	82	83.3333	96.6667	75.6667	68.6667	92	90.3333	99.3333
13.6		100	95	94.3333	100	97.6667	93	100	94.6667	98.6667	96.6667	85.3333			99.3333	99.6667	96.3333	98	93.6667	100	100	100	88	92.6667			99.3333	94	99.6667	98.3333	96	96	97.6667	97	95	99.6667	97.3333	97.6667			93.3333	82	84.3333	96.6667	77	69.6667	92.6667	90.6667	99.3333
13.8		100	95.3333	95	100	98.3333	93.6667	100	95	98.6667	96.6667	86.3333			99.3333	99.6667	96.3333	98	94.3333	100	100	100	88.6667	93.6667			99.3333	95.3333	99.6667	98.3333	96.6667	96.3333	97.6667	97	95	100	98	98.3333			93.3333	82.6667	85	97.3333	78	70.3333	93.6667	90.6667	99.3333
14		100	95.6667	95	100	98.6667	94	100	95	99	97	86.6667			100	99.6667	96.3333	98.3333	94.3333	100	100	100	89.3333	93.6667			99.3333	95.3333	99.6667	98.6667	97	96.6667	98	97	95.3333	100	98	98.3333			93.6667	83	85.3333	98.6667	79	71.3333	94.3333	91.3333	100
14.2		100	95.6667	95.6667	100	98.6667	94.3333	100	95	99	97.3333	87.6667			100	99.6667	96.6667	98.6667	95	100	100	100	90	94			99.3333	95.6667	100	98.6667	97.3333	96.6667	98	97.3333	95.3333	100	98.6667	99			93.6667	83	85.6667	98.6667	80	72.3333	95.3333	91.6667	100
14.4		100	95.6667	96	100	99	94.6667	100	95.6667	99.3333	98	87.6667			100	99.6667	96.6667	98.6667	95.3333	100	100	100	90	94			99.3333	95.6667	100	99.3333	97.6667	97	98.6667	97.3333	95.6667	100	98.6667	99			93.6667	84	87	98.6667	80.3333	73.6667	96	93	100
14.6		100	96	96.3333	100	99	94.6667	100	96	99.3333	98.3333	88.6667			100	99.6667	97	98.6667	95.6667	100	100	100	90.3333	94.3333			99.3333	96	100	99.3333	97.6667	97	99	97.6667	95.6667	100	98.6667	99			94	84.6667	87.3333	98.6667	80.6667	75	96	93.3333	100
14.8		100	96	96.3333	100	99.3333	94.6667	100	96.3333	99.6667	98.6667	88.6667			100	99.6667	97	99	96	100	100	100	91	94.6667			99.3333	96	100	99.3333	98.3333	97.3333	99.3333	98.6667	96.3333	100	99	99			94	85	88.3333	99	81.6667	75.6667	96.6667	93.6667	100
15		100	96	96.6667	100	99.3333	94.6667	100	97.3333	99.6667	98.6667	89.3333			100	99.6667	97.6667	99	96	100	100	100	91	94.6667			99.3333	96	100	99.6667	98.3333	97.6667	99.3333	98.6667	96.3333	100	99	99			94	86	88.3333	99	82.6667	76.3333	96.6667	93.6667	100
15.2		100	96.6667	96.6667	100	99.6667	94.6667	100	98	99.6667	99	90.3333			100	99.6667	98	99	96.3333	100	100	100	91.3333	95			99.3333	96.3333	100	99.6667	98.6667	97.6667	99.3333	99	96.6667	100	99	99			94.6667	86.3333	89.3333	99	83	77	97	94	100
15.4		100	97	96.6667	100	99.6667	95.3333	100	99	99.6667	99.3333	92			100	99.6667	98.3333	99.3333	96.6667	100	100	100	91.6667	96			99.3333	96.3333	100	99.6667	98.6667	97.6667	99.3333	99.3333	97.3333	100	99	99			95	87	89.3333	99	84	78.3333	97.3333	94.3333	100
15.6		100	97.3333	97	100	99.6667	95.6667	100	99	99.6667	99.3333	92.6667			100	99.6667	98.3333	99.6667	97.3333	100	100	100	92.3333	96			99.3333	96.6667	100	99.6667	98.6667	98	99.3333	99.6667	97.3333	100	99	99.3333			95	87.6667	89.6667	99.3333	84	78.6667	97.6667	94.6667	100
15.8		100	98	97	100	99.6667	96	100	99	99.6667	99.3333	93			100	99.6667	98.3333	99.6667	97.3333	100	100	100	92.3333	96			99.3333	96.6667	100	99.6667	98.6667	98	99.3333	99.6667	97.6667	100	99.3333	99.6667			95.6667	88	90	99.3333	84	79	98	95	100
16		100	98.3333	97	100	99.6667	96.3333	100	99	99.6667	99.6667	93			100	99.6667	98.3333	99.6667	97.6667	100	100	100	92.6667	96.3333			99.3333	97	100	99.6667	98.6667	98.3333	99.3333	99.6667	98.6667	100	99.3333	100			96.3333	89	90.6667	99.6667	85.3333	80.6667	98.6667	95	100
16.2		100	98.6667	97	100	99.6667	96.3333	100	99.3333	99.6667	99.6667	93			100	100	98.6667	99.6667	97.6667	100	100	100	92.6667	96.3333			99.3333	97	100	99.6667	99	98.3333	99.3333	99.6667	98.6667	100	99.3333	100			96.6667	89.6667	90.6667	100	85.3333	81.3333	99	95.6667	100
16.4		100	98.6667	97.3333	100	99.6667	96.6667	100	99.3333	99.6667	99.6667	93			100	100	99	99.6667	97.6667	100	100	100	93	96.3333			99.3333	97.3333	100	99.6667	99	98.3333	99.6667	99.6667	99	100	99.3333	100			97	90	90.6667	100	85.6667	82.3333	99	96	100
16.6		100	98.6667	97.3333	100	99.6667	96.6667	100	99.6667	99.6667	99.6667	93.6667			100	100	99.3333	99.6667	97.6667	100	100	100	93	97			99.3333	97.3333	100	100	99	98.3333	100	99.6667	99.3333	100	99.6667	100			97	91	90.6667	100	86.6667	82.3333	99	96	100
16.8		100	98.6667	98	100	99.6667	96.6667	100	99.6667	100	99.6667	94			100	100	99.3333	99.6667	97.6667	100	100	100	94	97.3333			99.3333	97.6667	100	100	99.3333	98.6667	100	99.6667	99.6667	100	100	100			97.3333	91	90.6667	100	86.6667	82.6667	99	96	100
17		100	99	98	100	99.6667	96.6667	100	99.6667	100	100	94			100	100	99.3333	99.6667	98	100	100	100	94.3333	97.6667			99.6667	97.6667	100	100	99.3333	98.6667	100	100	99.6667	100	100	100			97.3333	91.6667	91	100	87	83.3333	99.3333	96	100
17.2		100	99	98.3333	100	99.6667	97	100	100	100	100	94.3333			100	100	99.3333	99.6667	98.3333	100	100	100	95	97.6667			99.6667	97.6667	100	100	99.3333	98.6667	100	100	99.6667	100	100	100			97.6667	92	91.3333	100	87.3333	84.6667	99.3333	96	100
17.4		100	99	98.3333	100	99.6667	97.6667	100	100	100	100	94.3333			100	100	99.3333	100	98.3333	100	100	100	95.3333	97.6667			99.6667	97.6667	100	100	99.3333	99	100	100	99.6667	100	100	100			98	92.3333	92	100	87.6667	85.6667	99.3333	96.3333	100
17.6		100	99	98.3333	100	99.6667	98	100	100	100	100	95			100	100	99.6667	100	98.6667	100	100	100	95.3333	97.6667			99.6667	98.6667	100	100	99.3333	99	100	100	99.6667	100	100	100			98.3333	93	92	100	88	86	99.6667	96.6667	100
17.8		100	99	98.6667	100	99.6667	98	100	100	100	100	95.3333			100	100	100	100	98.6667	100	100	100	95.6667	98			99.6667	98.6667	100	100	99.6667	99	100	100	99.6667	100	100	100			98.6667	93	92.3333	100	88.3333	87.3333	99.6667	96.6667	100
18		100	99	98.6667	100	100	98	100	100	100	100	96			100	100	100	100	98.6667	100	100	100	96	98			99.6667	98.6667	100	100	99.6667	99	100	100	99.6667	100	100	100			99	93	92.6667	100	88.6667	88	99.6667	96.6667	100
18.2		100	99.6667	99	100	100	98	100	100	100	100	96.6667			100	100	100	100	98.6667	100	100	100	96.6667	98.3333			99.6667	98.6667	100	100	99.6667	99	100	100	99.6667	100	100	100			99	93	92.6667	100	89	88.6667	99.6667	97.3333	100
18.4		100	99.6667	99	100	100	98.3333	100	100	100	100	97			100	100	100	100	98.6667	100	100	100	96.6667	98.3333			100	98.6667	100	100	100	99	100	100	99.6667	100	100	100			99	93.3333	92.6667	100	89.6667	89	99.6667	97.3333	100
18.6		100	100	99.3333	100	100	99	100	100	100	100	97			100	100	100	100	98.6667	100	100	100	96.6667	98.3333			100	98.6667	100	100	100	99.3333	100	100	100	100	100	100			99	93.6667	93	100	90	89	99.6667	97.6667	100
18.8		100	100	99.3333	100	100	99	100	100	100	100	97.6667			100	100	100	100	99	100	100	100	97.6667	98.3333			100	98.6667	100	100	100	99.3333	100	100	100	100	100	100			99.3333	94.3333	93.3333	100	90	89	99.6667	98	100
19		100	100	99.6667	100	100	99	100	100	100	100	97.6667			100	100	100	100	99.3333	100	100	100	97.6667	98.3333			100	99	100	100	100	99.3333	100	100	100	100	100	100			99.3333	94.3333	94.3333	100	90.3333	89.6667	99.6667	98	100
19.2		100	100	99.6667	100	100	99	100	100	100	100	98			100	100	100	100	99.3333	100	100	100	98	98.3333			100	99	100	100	100	99.6667	100	100	100	100	100	100			99.3333	94.6667	94.3333	100	91	90	99.6667	98	100
19.4		100	100	99.6667	100	100	99	100	100	100	100	98			100	100	100	100	99.3333	100	100	100	98	98.6667			100	99	100	100	100	99.6667	100	100	100	100	100	100			99.3333	95.3333	94.3333	100	91	91.3333	99.6667	98	100
19.6		100	100	100	100	100	99	100	100	100	100	98.3333			100	100	100	100	99.3333	100	100	100	98	98.6667			100	99	100	100	100	99.6667	100	100	100	100	100	100			99.3333	95.3333	94.3333	100	92	91.3333	100	98	100
19.8		100	100	100	100	100	99.3333	100	100	100	100	98.3333			100	100	100	100	99.3333	100	100	100	98	99			100	99	100	100	100	99.6667	100	100	100	100	100	100			99.6667	95.6667	94.6667	100	92.3333	91.3333	100	98	100
20		100	100	100	100	100	99.3333	100	100	100	100	98.3333			100	100	100	100	99.3333	100	100	100	98.3333	99.3333			100	99	100	100	100	99.6667	100	100	100	100	100	100			99.6667	96	94.6667	100	92.6667	91.6667	100	98	100
20.2		100	100	100	100	100	99.3333	100	100	100	100	98.3333			100	100	100	100	99.6667	100	100	100	98.3333	99.3333			100	99	100	100	100	99.6667	100	100	100	100	100	100			99.6667	96.3333	94.6667	100	93.3333	91.6667	100	98.6667	100
20.4		100	100	100	100	100	99.3333	100	100	100	100	98.3333			100	100	100	100	99.6667	100	100	100	98.6667	99.3333			100	99.3333	100	100	100	99.6667	100	100	100	100	100	100			99.6667	96.3333	94.6667	100	93.6667	92.3333	100	98.6667	100
20.6		100	100	100	100	100	99.3333	100	100	100	100	99			100	100	100	100	99.6667	100	100	100	98.6667	99.3333			100	99.3333	100	100	100	99.6667	100	100	100	100	100	100			99.6667	97	94.6667	100	94	92.3333	100	98.6667	100
20.8		100	100	100	100	100	99.3333	100	100	100	100	99			100	100	100	100	99.6667	100	100	100	99.3333	99.6667			100	99.3333	100	100	100	99.6667	100	100	100	100	100	100			99.6667	97.6667	95	100	94.3333	93	100	98.6667	100
21		100	100	100	100	100	99.3333	100	100	100	100	99.3333			100	100	100	100	99.6667	100	100	100	99.3333	99.6667			100	99.3333	100	100	100	99.6667	100	100	100	100	100	100			99.6667	97.6667	95.3333	100	94.3333	93.3333	100	98.6667	100
21.2		100	100	100	100	100	99.3333	100	100	100	100	99.6667			100	100	100	100	99.6667	100	100	100	99.3333	99.6667			100	99.3333	100	100	100	99.6667	100	100	100	100	100	100			99.6667	97.6667	95.6667	100	94.6667	93.6667	100	98.6667	100
21.4		100	100	100	100	100	99.6667	100	100	100	100	99.6667			100	100	100	100	99.6667	100	100	100	99.6667	99.6667			100	99.3333	100	100	100	99.6667	100	100	100	100	100	100			100	98.3333	96.3333	100	94.6667	94	100	98.6667	100
21.6		100	100	100	100	100	99.6667	100	100	100	100	99.6667			100	100	100	100	99.6667	100	100	100	100	99.6667			100	99.3333	100	100	100	99.6667	100	100	100	100	100	100			100	99	96.6667	100	95	94.6667	100	98.6667	100
21.8		100	100	100	100	100	100	100	100	100	100	99.6667			100	100	100	100	99.6667	100	100	100	100	99.6667			100	100	100	100	100	99.6667	100	100	100	100	100	100			100	99.3333	96.6667	100	95.3333	94.6667	100	99	100
22		100	100	100	100	100	100	100	100	100	100	99.6667			100	100	100	100	99.6667	100	100	100	100	99.6667			100	100	100	100	100	99.6667	100	100	100	100	100	100			100	99.3333	96.6667	100	96	94.6667	100	99	100
22.2		100	100	100	100	100	100	100	100	100	100	99.6667			100	100	100	100	100	100	100	100	100	99.6667			100	100	100	100	100	99.6667	100	100	100	100	100	100			100	99.3333	96.6667	100	96	95.6667	100	99	100
22.4		100	100	100	100	100	100	100	100	100	100	99.6667			100	100	100	100	100	100	100	100	100	99.6667			100	100	100	100	100	99.6667	100	100	100	100	100	100			100	99.6667	97.6667	100	96.6667	95.6667	100	99	100
22.6		100	100	100	100	100	100	100	100	100	100	99.6667			100	100	100	100	100	100	100	100	100	99.6667			100	100	100	100	100	99.6667	100	100	100	100	100	100			100	99.6667	97.6667	100	97.3333	96.3333	100	99.3333	100
22.8		100	100	100	100	100	100	100	100	100	100	99.6667			100	100	100	100	100	100	100	100	100	99.6667			100	100	100	100	100	99.6667	100	100	100	100	100	100			100	99.6667	97.6667	100	97.3333	96.6667	100	99.3333	100
23		100	100	100	100	100	100	100	100	100	100	100			100	100	100	100	100	100	100	100	100	99.6667			100	100	100	100	100	99.6667	100	100	100	100	100	100			100	99.6667	97.6667	100	97.3333	97	100	99.3333	100
23.2		100	100	100	100	100	100	100	100	100	100	100			100	100	100	100	100	100	100	100	100	99.6667			100	100	100	100	100	100	100	100	100	100	100	100			100	99.6667	97.6667	100	97.6667	97	100	99.3333	100
23.4		100	100	100	100	100	100	100	100	100	100	100			100	100	100	100	100	100	100	100	100	99.6667			100	100	100	100	100	100	100	100	100	100	100	100			100	99.6667	97.6667	100	98	97.3333	100	99.3333	100
23.6		100	100	100	100	100	100	100	100	100	100	100			100	100	100	100	100	100	100	100	100	99.6667			100	100	100	100	100	100	100	100	100	100	100	100			100	99.6667	98	100	98	97.3333	100	99.3333	100
23.8		100	100	100	100	100	100	100	100	100	100	100			100	100	100	100	100	100	100	100	100	100			100	100	100	100	100	100	100	100	100	100	100	100			100	99.6667	98	100	98	97.6667	100	99.3333	100
24		100	100	100	100	100	100	100	100	100	100	100			100	100	100	100	100	100	100	100	100	100			100	100	100	100	100	100	100	100	100	100	100	100			100	99.6667	98	100	98.3333	97.6667	100	99.3333	100
24.2		100	100	100	100	100	100	100	100	100	100	100			100	100	100	100	100	100	100	100	100	100			100	100	100	100	100	100	100	100	100	100	100	100			100	99.6667	98	100	98.3333	97.6667	100	99.6667	100
24.4		100	100	100	100	100	100	100	100	100	100	100			100	100	100	100	100	100	100	100	100	100			100	100	100	100	100	100	100	100	100	100	100	100			100	99.6667	98	100	98.3333	98	100	99.6667	100
24.6		100	100	100	100	100	100	100	100	100	100	100			100	100	100	100	100	100	100	100	100	100			100	100	100	100	100	100	100	100	100	100	100	100			100	99.6667	98.6667	100	98.3333	98	100	99.6667	100
24.8		100	100	100	100	100	100	100	100	100	100	100			100	100	100	100	100	100	100	100	100	100			100	100	100	100	100	100	100	100	100	100	100	100			100	99.6667	99	100	99	98	100	99.6667	100
25		100	100	100	100	100	100	100	100	100	100	100			100	100	100	100	100	100	100	100	100	100			100	100	100	100	100	100	100	100	100	100	100	100			100	99.6667	99	100	99.3333	98	100	99.6667	100
25.2		100	100	100	100	100	100	100	100	100	100	100			100	100	100	100	100	100	100	100	100	100			100	100	100	100	100	100	100	100	100	100	100	100			100	99.6667	99	100	99.3333	98	100	99.6667	100
25.4		100	100	100	100	100	100	100	100	100	100	100			100	100	100	100	100	100	100	100	100	100			100	100	100	100	100	100	100	100	100	100	100	100			100	99.6667	99	100	99.3333	98	100	99.6667	100
25.6		100	100	100	100	100	100	100	100	100	100	100			100	100	100	100	100	100	100	100	100	100			100	100	100	100	100	100	100	100	100	100	100	100			100	99.6667	99	100	99.6667	98	100	99.6667	100
25.8		100	100	100	100	100	100	100	100	100	100	100			100	100	100	100	100	100	100	100	100	100			100	100	100	100	100	100	100	100	100	100	100	100			100	99.6667	99	100	99.6667	98.3333	100	99.6667	100
26		100	100	100	100	100	100	100	100	100	100	100			100	100	100	100	100	100	100	100	100	100			100	100	100	100	100	100	100	100	100	100	100	100			100	99.6667	99	100	99.6667	98.3333	100	99.6667	100
26.2		100	100	100	100	100	100	100	100	100	100	100			100	100	100	100	100	100	100	100	100	100			100	100	100	100	100	100	100	100	100	100	100	100			100	99.6667	99	100	99.6667	98.6667	100	99.6667	100
26.4		100	100	100	100	100	100	100	100	100	100	100			100	100	100	100	100	100	100	100	100	100			100	100	100	100	100	100	100	100	100	100	100	100			100	100	99	100	99.6667	98.6667	100	99.6667	100
26.6		100	100	100	100	100	100	100	100	100	100	100			100	100	100	100	100	100	100	100	100	100			100	100	100	100	100	100	100	100	100	100	100	100			100	100	99	100	99.6667	99	100	99.6667	100
26.8		100	100	100	100	100	100	100	100	100	100	100			100	100	100	100	100	100	100	100	100	100			100	100	100	100	100	100	100	100	100	100	100	100			100	100	99.3333	100	99.6667	99	100	99.6667	100
27		100	100	100	100	100	100	100	100	100	100	100			100	100	100	100	100	100	100	100	100	100			100	100	100	100	100	100	100	100	100	100	100	100			100	100	99.3333	100	99.6667	99	100	99.6667	100
27.2		100	100	100	100	100	100	100	100	100	100	100			100	100	100	100	100	100	100	100	100	100			100	100	100	100	100	100	100	100	100	100	100	100			100	100	99.6667	100	100	99	100	99.6667	100
27.4		100	100	100	100	100	100	100	100	100	100	100			100	100	100	100	100	100	100	100	100	100			100	100	100	100	100	100	100	100	100	100	100	100			100	100	99.6667	100	100	99	100	100	100
27.6		100	100	100	100	100	100	100	100	100	100	100			100	100	100	100	100	100	100	100	100	100			100	100	100	100	100	100	100	100	100	100	100	100			100	100	99.6667	100	100	99	100	100	100
27.8		100	100	100	100	100	100	100	100	100	100	100			100	100	100	100	100	100	100	100	100	100			100	100	100	100	100	100	100	100	100	100	100	100			100	100	99.6667	100	100	99	100	100	100
28		100	100	100	100	100	100	100	100	100	100	100			100	100	100	100	100	100	100	100	100	100			100	100	100	100	100	100	100	100	100	100	100	100			100	100	99.6667	100	100	99	100	100	100
28.2		100	100	100	100	100	100	100	100	100	100	100			100	100	100	100	100	100	100	100	100	100			100	100	100	100	100	100	100	100	100	100	100	100			100	100	100	100	100	99.3333	100	100	100
28.4		100	100	100	100	100	100	100	100	100	100	100			100	100	100	100	100	100	100	100	100	100			100	100	100	100	100	100	100	100	100	100	100	100			100	100	100	100	100	99.3333	100	100	100
28.6		100	100	100	100	100	100	100	100	100	100	100			100	100	100	100	100	100	100	100	100	100			100	100	100	100	100	100	100	100	100	100	100	100			100	100	100	100	100	99.3333	100	100	100
28.8		100	100	100	100	100	100	100	100	100	100	100			100	100	100	100	100	100	100	100	100	100			100	100	100	100	100	100	100	100	100	100	100	100			100	100	100	100	100	99.6667	100	100	100
29		100	100	100	100	100	100	100	100	100	100	100			100	100	100	100	100	100	100	100	100	100			100	100	100	100	100	100	100	100	100	100	100	100			100	100	100	100	100	99.6667	100	100	100
29.2		100	100	100	100	100	100	100	100	100	100	100			100	100	100	100	100	100	100	100	100	100			100	100	100	100	100	100	100	100	100	100	100	100			100	100	100	100	100	100	100	100	100
29.4		100	100	100	100	100	100	100	100	100	100	100			100	100	100	100	100	100	100	100	100	100			100	100	100	100	100	100	100	100	100	100	100	100			100	100	100	100	100	100	100	100	100
29.6		100	100	100	100	100	100	100	100	100	100	100			100	100	100	100	100	100	100	100	100	100			100	100	100	100	100	100	100	100	100	100	100	100			100	100	100	100	100	100	100	100	100
29.8		100	100	100	100	100	100	100	100	100	100	100			100	100	100	100	100	100	100	100	100	100			100	100	100	100	100	100	100	100	100	100	100	100			100	100	100	100	100	100	100	100	100
30		100	100	100	100	100	100	100	100	100	100	100			100	100	100	100	100	100	100	100	100	100			100	100	100	100	100	100	100	100	100	100	100	100			100	100	100	100	100	100	100	100	100
30.2		100	100	100	100	100	100	100	100	100	100	100			100	100	100	100	100	100	100	100	100	100			100	100	100	100	100	100	100	100	100	100	100	100			100	100	100	100	100	100	100	100	100
30.4		100	100	100	100	100	100	100	100	100	100	100			100	100	100	100	100	100	100	100	100	100			100	100	100	100	100	100	100	100	100	100	100	100			100	100	100	100	100	100	100	100	100
30.6		100	100	100	100	100	100	100	100	100	100	100			100	100	100	100	100	100	100	100	100	100			100	100	100	100	100	100	100	100	100	100	100	100			100	100	100	100	100	100	100	100	100
30.8		100	100	100	100	100	100	100	100	100	100	100			100	100	100	100	100	100	100	100	100	100			100	100	100	100	100	100	100	100	100	100	100	100			100	100	100	100	100	100	100	100	100
31		100	100	100	100	100	100	100	100	100	100	100			100	100	100	100	100	100	100	100	100	100			100	100	100	100	100	100	100	100	100	100	100	100			100	100	100	100	100	100	100	100	100
31.2		100	100	100	100	100	100	100	100	100	100	100			100	100	100	100	100	100	100	100	100	100			100	100	100	100	100	100	100	100	100	100	100	100			100	100	100	100	100	100	100	100	100
31.4		100	100	100	100	100	100	100	100	100	100	100			100	100	100	100	100	100	100	100	100	100			100	100	100	100	100	100	100	100	100	100	100	100			100	100	100	100	100	100	100	100	100
31.6		100	100	100	100	100	100	100	100	100	100	100			100	100	100	100	100	100	100	100	100	100			100	100	100	100	100	100	100	100	100	100	100	100			100	100	100	100	100	100	100	100	100
31.8		100	100	100	100	100	100	100	100	100	100	100			100	100	100	100	100	100	100	100	100	100			100	100	100	100	100	100	100	100	100	100	100	100			100	100	100	100	100	100	100	100	100
32		100	100	100	100	100	100	100	100	100	100	100			100	100	100	100	100	100	100	100	100	100			100	100	100	100	100	100	100	100	100	100	100	100			100	100	100	100	100	100	100	100	100
32.2		100	100	100	100	100	100	100	100	100	100	100			100	100	100	100	100	100	100	100	100	100			100	100	100	100	100	100	100	100	100	100	100	100			100	100	100	100	100	100	100	100	100
32.4		100	100	100	100	100	100	100	100	100	100	100			100	100	100	100	100	100	100	100	100	100			100	100	100	100	100	100	100	100	100	100	100	100			100	100	100	100	100	100	100	100	100
32.6		100	100	100	100	100	100	100	100	100	100	100			100	100	100	100	100	100	100	100	100	100			100	100	100	100	100	100	100	100	100	100	100	100			100	100	100	100	100	100	100	100	100
32.8		100	100	100	100	100	100	100	100	100	100	100			100	100	100	100	100	100	100	100	100	100			100	100	100	100	100	100	100	100	100	100	100	100			100	100	100	100	100	100	100	100	100
33		100	100	100	100	100	100	100	100	100	100	100			100	100	100	100	100	100	100	100	100	100			100	100	100	100	100	100	100	100	100	100	100	100			100	100	100	100	100	100	100	100	100
33.2		100	100	100	100	100	100	100	100	100	100	100			100	100	100	100	100	100	100	100	100	100			100	100	100	100	100	100	100	100	100	100	100	100			100	100	100	100	100	100	100	100	100
33.4		100	100	100	100	100	100	100	100	100	100	100			100	100	100	100	100	100	100	100	100	100			100	100	100	100	100	100	100	100	100	100	100	100			100	100	100	100	100	100	100	100	100
33.6		100	100	100	100	100	100	100	100	100	100	100			100	100	100	100	100	100	100	100	100	100			100	100	100	100	100	100	100	100	100	100	100	100			100	100	100	100	100	100	100	100	100
33.8		100	100	100	100	100	100	100	100	100	100	100			100	100	100	100	100	100	100	100	100	100			100	100	100	100	100	100	100	100	100	100	100	100			100	100	100	100	100	100	100	100	100
34		100	100	100	100	100	100	100	100	100	100	100			100	100	100	100	100	100	100	100	100	100			100	100	100	100	100	100	100	100	100	100	100	100			100	100	100	100	100	100	100	100	100
34.2		100	100	100	100	100	100	100	100	100	100	100			100	100	100	100	100	100	100	100	100	100			100	100	100	100	100	100	100	100	100	100	100	100			100	100	100	100	100	100	100	100	100
34.4		100	100	100	100	100	100	100	100	100	100	100			100	100	100	100	100	100	100	100	100	100			100	100	100	100	100	100	100	100	100	100	100	100			100	100	100	100	100	100	100	100	100
34.6		100	100	100	100	100	100	100	100	100	100	100			100	100	100	100	100	100	100	100	100	100			100	100	100	100	100	100	100	100	100	100	100	100			100	100	100	100	100	100	100	100	100
34.8		100	100	100	100	100	100	100	100	100	100	100			100	100	100	100	100	100	100	100	100	100			100	100	100	100	100	100	100	100	100	100	100	100			100	100	100	100	100	100	100	100	100
35		100	100	100	100	100	100	100	100	100	100	100			100	100	100	100	100	100	100	100	100	100			100	100	100	100	100	100	100	100	100	100	100	100			100	100	100	100	100	100	100	100	100
35.2		100	100	100	100	100	100	100	100	100	100	100			100	100	100	100	100	100	100	100	100	100			100	100	100	100	100	100	100	100	100	100	100	100			100	100	100	100	100	100	100	100	100
35.4		100	100	100	100	100	100	100	100	100	100	100			100	100	100	100	100	100	100	100	100	100			100	100	100	100	100	100	100	100	100	100	100	100			100	100	100	100	100	100	100	100	100
35.6		100	100	100	100	100	100	100	100	100	100	100			100	100	100	100	100	100	100	100	100	100			100	100	100	100	100	100	100	100	100	100	100	100			100	100	100	100	100	100	100	100	100
35.8		100	100	100	100	100	100	100	100	100	100	100			100	100	100	100	100	100	100	100	100	100			100	100	100	100	100	100	100	100	100	100	100	100			100	100	100	100	100	100	100	100	100
36		100	100	100	100	100	100	100	100	100	100	100			100	100	100	100	100	100	100	100	100	100			100	100	100	100	100	100	100	100	100	100	100	100			100	100	100	100	100	100	100	100	100
36.2		100	100	100	100	100	100	100	100	100	100	100			100	100	100	100	100	100	100	100	100	100			100	100	100	100	100	100	100	100	100	100	100	100			100	100	100	100	100	100	100	100	100
36.4		100	100	100	100	100	100	100	100	100	100	100			100	100	100	100	100	100	100	100	100	100			100	100	100	100	100	100	100	100	100	100	100	100			100	100	100	100	100	100	100	100	100
36.6		100	100	100	100	100	100	100	100	100	100	100			100	100	100	100	100	100	100	100	100	100			100	100	100	100	100	100	100	100	100	100	100	100			100	100	100	100	100	100	100	100	100
36.8		100	100	100	100	100	100	100	100	100	100	100			100	100	100	100	100	100	100	100	100	100			100	100	100	100	100	100	100	100	100	100	100	100			100	100	100	100	100	100	100	100	100
37		100	100	100	100	100	100	100	100	100	100	100			100	100	100	100	100	100	100	100	100	100			100	100	100	100	100	100	100	100	100	100	100	100			100	100	100	100	100	100	100	100	100
37.2		100	100	100	100	100	100	100	100	100	100	100			100	100	100	100	100	100	100	100	100	100			100	100	100	100	100	100	100	100	100	100	100	100			100	100	100	100	100	100	100	100	100
37.4		100	100	100	100	100	100	100	100	100	100	100			100	100	100	100	100	100	100	100	100	100			100	100	100	100	100	100	100	100	100	100	100	100			100	100	100	100	100	100	100	100	100
37.6		100	100	100	100	100	100	100	100	100	100	100			100	100	100	100	100	100	100	100	100	100			100	100	100	100	100	100	100	100	100	100	100	100			100	100	100	100	100	100	100	100	100
37.8		100	100	100	100	100	100	100	100	100	100	100			100	100	100	100	100	100	100	100	100	100			100	100	100	100	100	100	100	100	100	100	100	100			100	100	100	100	100	100	100	100	100
38		100	100	100	100	100	100	100	100	100	100	100			100	100	100	100	100	100	100	100	100	100			100	100	100	100	100	100	100	100	100	100	100	100			100	100	100	100	100	100	100	100	100
38.2		100	100	100	100	100	100	100	100	100	100	100			100	100	100	100	100	100	100	100	100	100			100	100	100	100	100	100	100	100	100	100	100	100			100	100	100	100	100	100	100	100	100
38.4		100	100	100	100	100	100	100	100	100	100	100			100	100	100	100	100	100	100	100	100	100			100	100	100	100	100	100	100	100	100	100	100	100			100	100	100	100	100	100	100	100	100
38.6		100	100	100	100	100	100	100	100	100	100	100			100	100	100	100	100	100	100	100	100	100			100	100	100	100	100	100	100	100	100	100	100	100			100	100	100	100	100	100	100	100	100
38.8		100	100	100	100	100	100	100	100	100	100	100			100	100	100	100	100	100	100	100	100	100			100	100	100	100	100	100	100	100	100	100	100	100			100	100	100	100	100	100	100	100	100
39		100	100	100	100	100	100	100	100	100	100	100			100	100	100	100	100	100	100	100	100	100			100	100	100	100	100	100	100	100	100	100	100	100			100	100	100	100	100	100	100	100	100
39.2		100	100	100	100	100	100	100	100	100	100	100			100	100	100	100	100	100	100	100	100	100			100	100	100	100	100	100	100	100	100	100	100	100			100	100	100	100	100	100	100	100	100
39.4		100	100	100	100	100	100	100	100	100	100	100			100	100	100	100	100	100	100	100	100	100			100	100	100	100	100	100	100	100	100	100	100	100			100	100	100	100	100	100	100	100	100
39.6		100	100	100	100	100	100	100	100	100	100	100			100	100	100	100	100	100	100	100	100	100			100	100	100	100	100	100	100	100	100	100	100	100			100	100	100	100	100	100	100	100	100
39.8		100	100	100	100	100	100	100	100	100	100	100			100	100	100	100	100	100	100	100	100	100			100	100	100	100	100	100	100	100	100	100	100	100			100	100	100	100	100	100	100	100	100
40		100	100	100	100	100	100	100	100	100	100	100			100	100	100	100	100	100	100	100	100	100			100	100	100	100	100	100	100	100	100	100	100	100			100	100	100	100	100	100	100	100	100
[truncated: 50 more columns]

## Sheet: Fig. 1d (Stat)
Column B	CNO naive		Column C	Saline PRST			Column B	CNO naive			Column C	Saline PRST
vs.	vs.		vs.	vs.			vs.	vs.			vs.	vs.
Column D	CNO PRST		Column D	CNO PRST			Column D	CNO PRST			Column D	CNO PRST
Kolmogorov-Smirnov test			Kolmogorov-Smirnov test				Kolmogorov-Smirnov test				Kolmogorov-Smirnov test
P value	0.3304		P value	0.1139			P value	3.37374e-05			P value	1.03296e-10
Exact or approximate P value?	Approximate		Exact or approximate P value?	Approximate			Exact or approximate P value?	Approximate			Exact or approximate P value?	Approximate
P value summary	ns		P value summary	ns			P value summary	****			P value summary	****
Significantly different (P < 0.05)?	No		Significantly different (P < 0.05)?	No			Significantly different (P < 0.05)?	Yes			Significantly different (P < 0.05)?	Yes
Kolmogorov-Smirnov D	0.09453		Kolmogorov-Smirnov D	0.1194			Kolmogorov-Smirnov D	0.2338			Kolmogorov-Smirnov D	0.3433

## Sheet: Fig. 1e
Repeatitive behavior (no PRST)
	M	M	M	M	M	F	F	F	F	F	F
EYFP_saline	402	716	487	934	401	346	593	596	420	395	397
Repeatitive behavior #	3	2	0	0	2	4	3	3	0	0	2
	M	M	M	M	F	F	F	F	F	F
EYFP_CNO	985	986	717	938	380	594	466	423	394	396
Repeatitive behavior #	0	0	2	0	2	3	0	0	5	0
	M	M	M	M	M	F	F	F	F	F	F	F
hM3D_saline	414	819	876	877	936	592	293	387	604	879	447	973
Repeatitive behavior #	0	3	0	0	2	2	0	0	2	0	0	4
	M	M	M	M	F	F	F	F	F	F	F
hM3D_CNO	821	878	415	937	4	436	595	388	606	448	449
Repeatitive behavior #	0	0	0	3	0	3	3	9	4	0	0
Repeatitive behavior (PRST)
	M	M	M	M	M	F	F	F	F	F	F
EYFP_saline	402	716	487	934	401	346	593	596	420	395	397
Repeatitive behavior #	0	2	0	0	0	3	2	0	3	4	0
	M	M	M	M	F	F	F	F	F	F
EYFP_CNO	985	986	717	938	380	594	466	423	394	396
Repeatitive behavior #	0	0	2	0	4	0	2	0	3	3
	M	M	M	M	M	F	F	F	F	F	F	F
hM3D_saline	414	819	876	877	936	592	293	387	604	879	447	973
Repeatitive behavior #	3	4	0	2	0	4	5	4	0	0	5	2
	M	M	M	M	M	F	F	F	F	F	F
hM3D_CNO	821	878	415	937	4	436	595	388	606	448	449
Repeatitive behavior #	31	10	24	27	19	40	21	50	22	33	32

## Sheet: Fig. 1e (Stat)
	Kruskal-Wallis test						Number of families	1								Kruskal-Wallis test						Number of families	1
	P value	0.8057					Number of comparisons per family	6								P value	4.49941e-06					Number of comparisons per family	6
	Exact or approximate P value?	Approximate					Alpha	0.05								Exact or approximate P value?	Approximate					Alpha	0.05
	P value summary	ns														P value summary	****
	Do the medians vary signif. (P < 0.05)?	No					Dunn's multiple comparisons test	Mean rank diff.	Significant?	Summary	Adjusted P Value					Do the medians vary signif. (P < 0.05)?	Yes					Dunn's multiple comparisons test	Mean rank diff.	Significant?	Summary	Adjusted P Value
	Number of groups	4					Sal:No PRST vs. CNO:No PRST	4.686	No	ns	>0.9999	A-B				Number of groups	4					Sal:No PRST vs. CNO:No PRST	-2.803	No	ns	>0.999999999999999	E-F
	Kruskal-Wallis statistic	0.9814					Sal:No PRST vs. Sal:PRST	3.5	No	ns	>0.9999	A-C				Kruskal-Wallis statistic	27.56					Sal:No PRST vs. Sal:PRST	-6.667	No	ns	>0.999999999999999	E-G
							Sal:No PRST vs. CNO:PRST	2.536	No	ns	>0.9999	A-D										Sal:No PRST vs. CNO:PRST	-26.17	Yes	****	9.43252e-06	E-H
	Data summary						CNO:No PRST vs. Sal:PRST	-1.186	No	ns	>0.9999	B-C				Data summary						CNO:No PRST vs. Sal:PRST	-3.864	No	ns	>0.999999999999999	F-G
	Number of treatments (columns)	4					CNO:No PRST vs. CNO:PRST	-2.15	No	ns	>0.9999	B-D				Number of treatments (columns)	4					CNO:No PRST vs. CNO:PRST	-23.36	Yes	***	0.000162148	F-H
	Number of values (total)	42					Sal:PRST vs. CNO:PRST	-0.9636	No	ns	>0.9999	C-D				Number of values (total)	46					Sal:PRST vs. CNO:PRST	-19.5	Yes	**	0.00207385	G-H
	Test for normal distribution						Test details	Mean rank 1	Mean rank 2	Mean rank diff.	n1	n2				Test for normal distribution						Test details	Mean rank 1	Mean rank 2	Mean rank diff.	n1	n2
	Shapiro-Wilk test						Sal:No PRST vs. CNO:No PRST	24.14	19.45	4.686	11	10				Shapiro-Wilk test						Sal:No PRST vs. CNO:No PRST	14.83	17.64	-2.803	12	11
	W	0.8501	0.7434	0.7785	0.8066		Sal:No PRST vs. Sal:PRST	24.14	20.64	3.5	11	11				W	0.7548	0.7379	0.8527	0.9754		Sal:No PRST vs. Sal:PRST	14.83	21.5	-6.667	12	12
	P value	0.0428	0.003	0.0049	0.0174		Sal:No PRST vs. CNO:PRST	24.14	21.6	2.536	11	10				P value	0.003	0.0014	0.0397	0.935		Sal:No PRST vs. CNO:PRST	14.83	41	-26.17	12	11
	Passed normality test (alpha=0.05)?	No	No	No	No		CNO:No PRST vs. Sal:PRST	19.45	20.64	-1.186	10	11				Passed normality test (alpha=0.05)?	No	No	No	Yes		CNO:No PRST vs. Sal:PRST	17.64	21.5	-3.864	11	12
	P value summary	*	**	**	*		CNO:No PRST vs. CNO:PRST	19.45	21.6	-2.15	10	10				P value summary	**	**	*	ns		CNO:No PRST vs. CNO:PRST	17.64	41	-23.36	11	11
							Sal:PRST vs. CNO:PRST	20.64	21.6	-0.9636	11	10										Sal:PRST vs. CNO:PRST	21.5	41	-19.5	12	11
	Number of values	11	10	11	10											Number of values	12	11	12	11

## Sheet: Fig. 1f
FST (No PRST)
			EYFP_saline	596	395	397	716	487	401	402	934		EYFP_CNO	594	466	396	717	938		hM3D_saline	879	604	447	414	936		hM3D_CNO	388	606	448	449	415	416	937
				20160301	20160503	20160503	20160308	20160419	20160505	20160505	20160524			20160301	20160307	20160503	20160308	20160524			20160223	20160310	20160322	20160509	20160524			20160309	20160310	20160322	20160322	20160509	20160509	20160524
		<User-defined 1>		D1C	D1C	D1C	D1C	D1C	D1C	D1C	D1C			D1C	D1C	D1C	D1C	D1C			D1C	D1C	D1C	D1C	D1C			D1C	D1C	D1C	D1C	D1C	D1C	D1C
		<User-defined 2>		EYFP	EYFP	EYFP	EYFP	EYFP	EYFP	EYFP	EYFP			EYFP	EYFP	EYFP	EYFP	EYFP			hM3D	hM3D	hM3D	hM3D	hM3D			hM3D	hM3D	hM3D	hM3D	hM3D	hM3D	hM3D
		<User-defined 3>		Saline	Saline	Saline	Saline	Saline	Saline	Saline	Saline			CNO	CNO	CNO	CNO	CNO			Saline	Saline	Saline	Saline	Saline			CNO	CNO	CNO	CNO	CNO	CNO	CNO
Mobility	Immobile_duration	0_total	s	89.0539	57.2561	25.4916	81.1795	105.403	36.3022	36.7693	111.809			96.6279	36.9695	53.7193	65.5642	97.0951			111.876	122.12	44.3768	106.104	76.4415			4.57114	6.94013	2.56918	19.4524	0	0	5.03827
Mobility	climbing duration	0_total		23.71	23.11	122.58	0	5.47	13.22	33.29	7.15			2.58	9.29	93.12	18.7	19.35			39.77	4.07	5.06	24.37	0			42.2	108.36	30.93	47.8	234.2	13.25	35.22
FST (PRST)
			EYFP_saline	346	420	593		EYFP_CNO	985	986	380		hM3D_saline	876	877	592	293	387	879		hM3D_CNO	821	878	595	436	4	5
				20170124	20170124	20170124			20170124	20170124	20170124			20161115	20161115	20161026	20161115	20161221	20161228			20161115	20161115	20161026	20161115	20161221	20161228
		<User-defined 1>		D1C	D1C	D1C			D1C	D1C	D1C			D1C	D1C	D1C	D1C	D1C	D1C			D1C	D1C	D1C	D1C	D1C	D1C
		<User-defined 2>		EYFP PRST	EYFP PRST	EYFP PRST			EYFP PRST	EYFP PRST	EYFP PRST			hM3D PRST	hM3D PRST	hM3D PRST	hM3D PRST	hM3D PRST	hM3D PRST			hM3D PRST	hM3D PRST	hM3D PRST	hM3D PRST	hM3D PRST	hM3D PRST
		<User-defined 3>		Saline	Saline	Saline			CNO	CNO	CNO			Saline	Saline	Saline	Saline	Saline	Saline			CNO	CNO	CNO	CNO	CNO	CNO
Mobility	Immobile_duration	0_total	s	92.0568	87.9528	91.7899			101.9	87.6525	99.7643			11.7115	87.519	67.7997	78.6437	25.525	100.465			0	0	0	0	0.367026	0
Mobility	climbing duration	0_total	s	11.12	24.6	3.22			7.38	0	5.37			1.6	0.78	0	19.63	0	0			234.69	218.84	210.03	188.08	206.65	219.12

## Sheet: Fig. 1f (Stat)
Kruskal-Wallis test						Number of families	1								Kruskal-Wallis test				Number of families	1
P value	0.3977					Number of comparisons per family	6								P value	0.0005			Number of comparisons per family	6
Exact or approximate P value?	Exact					Alpha	0.05								Exact or approximate P value?	Approximate			Alpha	0.05
P value summary	ns														P value summary	***
Do the medians vary signif. (P < 0.05)?	No					Dunn's multiple comparisons test	Mean rank diff.	Significant?	Summary	Adjusted P Value					Do the medians vary signif. (P < 0.05)?	Yes			Dunn's multiple comparisons test	Mean rank diff.	Significant?	Summary	Adjusted P Value
Number of groups	4					Sal:No PRST vs. CNO:No PRST	0.3125	No	ns	>0.9999	A-B				Number of groups	4			Sal:No PRST vs. CNO:No PRST	-6.5	No	ns	0.6939	E-F
Kruskal-Wallis statistic	3.125					Sal:No PRST vs. Sal:PRST	1.313	No	ns	>0.9999	A-C				Kruskal-Wallis statistic	17.76			Sal:No PRST vs. Sal:PRST	3.75	No	ns	>0.9999	E-G
						Sal:No PRST vs. CNO:PRST	6.479	No	ns	0.5332	A-D								Sal:No PRST vs. CNO:PRST	-12.17	Yes	*	0.0264	E-H
Data summary						CNO:No PRST vs. Sal:PRST	1	No	ns	>0.9999	B-C				Data summary				CNO:No PRST vs. Sal:PRST	10.25	No	ns	0.0541	F-G
Number of treatments (columns)	4					CNO:No PRST vs. CNO:PRST	6.167	No	ns	0.7998	B-D				Number of treatments (columns)	4			CNO:No PRST vs. CNO:PRST	-5.667	No	ns	0.8931	F-H
Number of values (total)	19					Sal:PRST vs. CNO:PRST	5.167	No	ns	>0.9999	C-D				Number of values (total)	24			Sal:PRST vs. CNO:PRST	-15.92	Yes	***	0.0006	G-H
						Test details	Mean rank 1	Mean rank 2	Mean rank diff.	n1	n2								Test details	Mean rank 1	Mean rank 2	Mean rank diff.	n1	n2
						Sal:No PRST vs. CNO:No PRST	11.31	11	0.3125	8	5								Sal:No PRST vs. CNO:No PRST	8.5	15	-6.5	5	7
						Sal:No PRST vs. Sal:PRST	11.31	10	1.313	8	3								Sal:No PRST vs. Sal:PRST	8.5	4.75	3.75	5	6
						Sal:No PRST vs. CNO:PRST	11.31	4.833	6.479	8	3								Sal:No PRST vs. CNO:PRST	8.5	20.67	-12.17	5	6
						CNO:No PRST vs. Sal:PRST	11	10	1	5	3								CNO:No PRST vs. Sal:PRST	15	4.75	10.25	7	6
						CNO:No PRST vs. CNO:PRST	11	4.833	6.167	5	3								CNO:No PRST vs. CNO:PRST	15	20.67	-5.667	7	6
						Sal:PRST vs. CNO:PRST	10	4.833	5.167	3	3								Sal:PRST vs. CNO:PRST	4.75	20.67	-15.92	6	6
Test for normal distribution															Test for normal distribution
Shapiro-Wilk test															Shapiro-Wilk test
W	0.6817	0.7263	0.9778	0.9354											W	0.8581	0.7458	0.561	0.9676
P value	0.0014	0.0177	0.7144	0.5091											P value	0.2216	0.0115	0.0002	0.876
Passed normality test (alpha=0.05)?	No	No	Yes	Yes											Passed normality test (alpha=0.05)?	Yes	No	No	Yes
P value summary	**	*	ns	ns											P value summary	ns	*	***	ns
Number of values	8	5	3	3											Number of values	5	7	6	6

## Sheet: Fig. 2d-g
c-Fos, Retrobeads analysis
PRST	c-fos				colocalization
	#1	#2	#3	#4	#1	#2	#3	#4
-1	34	43	36	62	1	3	2	1
-1	34	33		99	0	2		2
-1.5	273	275	209	287	52	37	16	27
-1.5	261	269	255	255	70	48	19	21
-2	223	166	124	127	25	14	21	5
-2	229	156	148	155	39	10	5	2
-2.3	164	164	52		4	3	1
-2.3	198	159	135		3	3	1
No PRST	c-fos					colocalization
	#1	#2	#3	#4	#5	#1	#2	#3	#4	#5
-1	13	15	14	10	0	0	0	0	0	0
-1	9	12	12	13		0	0	0	2
-1.5	10	22	9	17	11	0	0	0	2	1
-1.5	17	17	10	27		1	1	0	3
-2	18	25	16	5	18	1	1	0	0	2
-2	34	22	12	20		1	2	2	5
-2.3	85	44		15	23	0	0		3	0
-2.3	46	33				0	1
Reward	c-fos					colocalization
	#1	#2	#3	#4	#5	#1	#2	#3	#4	#5
-1	14	8	15	10	16	0	0	0	0	0
-1	19	5	7	9	13	0	0	0	0	0
-1.5	17	38	15		0	0	1	0		0
-1.5	19	26	25		3	0	1	0		0
-2	19	13	25		11	0	0	0		0
-2	29		26		12	0		0		0
-2.3	41	52	51	52	58	0	0	0	0	0
-2.3	30	34	40		38	0	0	0		0
No reward	c-fos					colocalization
	#1	#2	#3	#4	#5	#1	#2	#3	#4	#5
-1	9	9	5	7	5	0	0	1	2	0
-1	10	6	10	9	4	0	0	0	0	0
-1.5	6		10	17	9	0		0	2	1
-1.5	8		14	10	5	0		0	0	1
-2	4	3	14	16	8	0	0	0	0	0
-2	5	2	29	18	5	0	0	0	4	2
-2.3	4		24	3	18	0		0	0	0
-2.3	6			10	13	0			1	0

## Sheet: Fig. 2d-g (Stat)
panel d
-1				-1.5				-2				-2.3
Mann Whitney test				Mann Whitney test				Mann Whitney test				Mann Whitney test
P value	0.0286			P value	0.0159			P value	0.0159			P value	0.0571
Exact or approximate P value?	Exact			Exact or approximate P value?	Exact			Exact or approximate P value?	Exact			Exact or approximate P value?	Exact
P value summary	*			P value summary	*			P value summary	*			P value summary	ns
Significantly different (P < 0.05)?	Yes			Significantly different (P < 0.05)?	Yes			Significantly different (P < 0.05)?	Yes			Significantly different (P < 0.05)?	No
One- or two-tailed P value?	Two-tailed			One- or two-tailed P value?	Two-tailed			One- or two-tailed P value?	Two-tailed			One- or two-tailed P value?	Two-tailed
Sum of ranks in column A,B	26 , 10			Sum of ranks in column A,B	30 , 15			Sum of ranks in column A,B	30 , 15			Sum of ranks in column A,B	18 , 10
Mann-Whitney U	0			Mann-Whitney U	0			Mann-Whitney U	0			Mann-Whitney U	0
Difference between medians				Difference between medians				Difference between medians				Difference between medians
Median of column A	37.00, n=4			Median of column A	269.0, n=4			Median of column A	151.0, n=4			Median of column A	161.5, n=3
Median of column B	12.25, n=4			Median of column B	13.50, n=5			Median of column B	18.00, n=5			Median of column B	30.75, n=4
Difference: Actual	-24.75			Difference: Actual	-255.5			Difference: Actual	-133			Difference: Actual	-130.8
Difference: Hodges-Lehmann	-24.75			Difference: Hodges-Lehmann	-252			Difference: Hodges-Lehmann	-131.8			Difference: Hodges-Lehmann	-119.3
panel e
-1				-1.5				-2				-2.3
Mann Whitney test				Mann Whitney test				Mann Whitney test				Mann Whitney test
P value	0.0571			P value	0.0159			P value	0.0159			P value	0.1429
Exact or approximate P value?	Exact			Exact or approximate P value?	Exact			Exact or approximate P value?	Exact			Exact or approximate P value?	Exact
P value summary	ns			P value summary	*			P value summary	*			P value summary	ns
Significantly different (P < 0.05)?	No			Significantly different (P < 0.05)?	Yes			Significantly different (P < 0.05)?	Yes			Significantly different (P < 0.05)?	No
One- or two-tailed P value?	Two-tailed			One- or two-tailed P value?	Two-tailed			One- or two-tailed P value?	Two-tailed			One- or two-tailed P value?	Two-tailed
Sum of ranks in column A,B	25 , 11			Sum of ranks in column A,B	30 , 15			Sum of ranks in column A,B	30 , 15			Sum of ranks in column A,B	16.50 , 11.50
Mann-Whitney U	1			Mann-Whitney U	0			Mann-Whitney U	0			Mann-Whitney U	1.5
Difference between medians				Difference between medians				Difference between medians				Difference between medians
Median of column A	1.750, n=4			Median of column A	33.25, n=4			Median of column A	12.50, n=4			Median of column A	3.000, n=3
Median of column B	0.000, n=4			Median of column B	0.5000, n=5			Median of column B	1.500, n=5			Median of column B	0.2500, n=4
Difference: Actual	-1.75			Difference: Actual	-32.75			Difference: Actual	-11			Difference: Actual	-2.75
Difference: Hodges-Lehmann	-1.5			Difference: Hodges-Lehmann	-32			Difference: Hodges-Lehmann	-11			Difference: Hodges-Lehmann	-1.75
panel f
-1				-1.5				-2				-2.3
Mann Whitney test				Mann Whitney test				Mann Whitney test				Mann Whitney test
P value	0.119			P value	0.2857			P value	0.1905			P value	0.0159
Exact or approximate P value?	Exact			Exact or approximate P value?	Exact			Exact or approximate P value?	Exact			Exact or approximate P value?	Exact
P value summary	ns			P value summary	ns			P value summary	ns			P value summary	*
Significantly different (P < 0.05)?	No			Significantly different (P < 0.05)?	No			Significantly different (P < 0.05)?	No			Significantly different (P < 0.05)?	Yes
One- or two-tailed P value?	Two-tailed			One- or two-tailed P value?	Two-tailed			One- or two-tailed P value?	Two-tailed			One- or two-tailed P value?	Two-tailed
Sum of ranks in column A,B	35.50 , 19.50			Sum of ranks in column A,B	22 , 14			Sum of ranks in column A,B	26 , 19			Sum of ranks in column A,B	35 , 10
Mann-Whitney U	4.5			Mann-Whitney U	4			Mann-Whitney U	4			Mann-Whitney U	0
Difference between medians				Difference between medians				Difference between medians				Difference between medians
Median of column A	11.00, n=5			Median of column A	19.00, n=4			Median of column A	18.50, n=4			Median of column A	45.50, n=5
Median of column B	7.500, n=5			Median of column B	9.500, n=4			Median of column B	6.500, n=5			Median of column B	11.00, n=4
Difference: Actual	-3.5			Difference: Actual	-9.5			Difference: Actual	-12			Difference: Actual	-34.5
Difference: Hodges-Lehmann	-3.5			Difference: Hodges-Lehmann	-9.5			Difference: Hodges-Lehmann	-7.75			Difference: Hodges-Lehmann	-31.5
panel g
-1				-1.5				-2				-2.3
Mann Whitney test				Mann Whitney test				Mann Whitney test				Mann Whitney test
P value	0.4444			P value	>0.999999999999999			P value	0.4444			P value	0.4444
Exact or approximate P value?	Exact			Exact or approximate P value?	Exact			Exact or approximate P value?	Exact			Exact or approximate P value?	Exact
P value summary	ns			P value summary	ns			P value summary	ns			P value summary	ns
Significantly different (P < 0.05)?	No			Significantly different (P < 0.05)?	No			Significantly different (P < 0.05)?	No			Significantly different (P < 0.05)?	No
One- or two-tailed P value?	Two-tailed			One- or two-tailed P value?	Two-tailed			One- or two-tailed P value?	Two-tailed			One- or two-tailed P value?	Two-tailed
Sum of ranks in column A,B	22.50 , 32.50			Sum of ranks in column A,B	16 , 20			Sum of ranks in column A,B	16 , 29			Sum of ranks in column A,B	22.50 , 22.50
Mann-Whitney U	7.5			Mann-Whitney U	6			Mann-Whitney U	6			Mann-Whitney U	7.5
Difference between medians				Difference between medians				Difference between medians				Difference between medians
Median of column A	0.000, n=5			Median of column A	0.000, n=4			Median of column A	0.000, n=4			Median of column A	0.000, n=5
Median of column B	0.000, n=5			Median of column B	0.5000, n=4			Median of column B	0.000, n=5			Median of column B	0.000, n=4
Difference: Actual	0			Difference: Actual	0.5			Difference: Actual	0			Difference: Actual	0
Difference: Hodges-Lehmann	0			Difference: Hodges-Lehmann	0			Difference: Hodges-Lehmann	0			Difference: Hodges-Lehmann	0

[truncated: 77 more sheets: Fig. 2h, Fig. 2h (Stat), Fig. 2k, Fig. 2k (Stat), Fig. 3b-c, Fig. 3b-c (Stat), Fig. 3d, Fig. 3d (Stat), Fig. 3e, Fig. 3f, Fig. 3f (Stat), Fig. 3g, Fig. 3g (Stat), Fig. 3j, Fig. 3j (Stat), Fig. 3k-l, Fig. 3k-l (Stat), Fig. 3m, Fig. 3m (Stat), Fig. 4b-d …]
